# Supplementary material for: Hsa-miR-21-3p associates with breast cancer patient survival and targets genes in tumor suppressive pathways
Source: PLoS One. 2021 Nov 19;16(11):e0260327. doi: 10.1371/journal.pone.0260327 (PMC8604322; doi:10.1371/journal.pone.0260327)
Supplement: S6 Table — (XLSX) [file pone.0260327.s011.xlsx]

## Sheet: S6 Table
Meta-analysis from TCGA and METABRIC gene expression data
gene	log2FoldChange.tcga	pvalue.tcga	padj.deg.tcga	log2FoldChange.ega	pvalue.ega	padj.deg.ega	Z.combined	P.combined	mean.l2fc
VMP1	1.20661	7.71037e-61	2.97898e-57	1.02979	5.47974e-107	1.05041e-102	27.1712	1.42222e-162	1.1182
CHGB	-6.67252	2.9366e-99	5.67292e-95	-1.79786	3.40192e-50	1.30423e-46	-25.4876	2.70368e-143	-4.23519
PTRH2	1.12936	6.64494e-42	6.41835e-39	0.886846	3.725e-63	3.57023e-59	21.4521	4.368e-102	1.0081
PCSK1	-4.11152	3.1566e-62	1.52448e-58	-1.37247	9.00203e-36	6.39111e-33	-20.5998	2.75322e-94	-2.74199
CARTPT	-7.38541	2.13789e-31	7.37495e-29	-2.25632	1.38774e-58	8.86719e-55	-19.6531	5.44078e-86	-4.82086
PLAU	1.17352	1.75971e-28	3.86296e-26	1.09602	1.50762e-57	7.22489e-54	19.1339	1.31858e-81	1.13477
SNAP25	-2.65777	6.21854e-39	4.51101e-36	-1.62403	5.25344e-44	1.00703e-40	-19.0672	4.73337e-81	-2.1409
AQP9	2.04226	1.31547e-33	5.40685e-31	0.970967	4.47138e-50	1.42853e-46	19.0647	4.96072e-81	1.50661
RPS6KB1	1.19405	4.84177e-48	5.50196e-45	0.688794	4.81756e-35	2.97896e-32	19.0309	9.46724e-81	0.94142
KRT6A	4.93497	1.37825e-73	1.33125e-69	1.00503	8.25476e-16	3.62095e-14	18.5237	1.32966e-76	2.97
CLTC	1.24535	9.26284e-56	2.98233e-52	0.46149	1.49336e-25	2.75252e-23	18.5115	1.66668e-76	0.853422
PSMD12	0.946965	3.49766e-48	4.22299e-45	0.54629	2.56393e-30	8.77641e-28	18.4042	1.21471e-75	0.746627
KPNA2	1.20764	4.97635e-51	7.39485e-48	0.711229	7.38722e-28	1.78668e-25	18.3609	2.70238e-75	0.959436
MMP1	3.20095	4.10117e-53	9.90331e-50	0.617757	7.16996e-24	1.08221e-21	17.971	3.28527e-72	1.90935
PLAUR	0.978138	1.68202e-28	3.73486e-26	0.810212	2.31148e-46	5.5386e-43	17.9393	5.82314e-72	0.894175
CHGA	-5.12082	1.03882e-39	8.72517e-37	-1.16401	1.48677e-33	7.70268e-31	-17.8609	2.37676e-71	-3.14242
SEZ6	-4.83936	1.19921e-54	3.30948e-51	-0.646727	4.57919e-20	3.91869e-18	-17.4949	1.56552e-68	-2.74305
TLK2	0.68675	4.34794e-38	2.70947e-35	0.426144	1.50206e-30	5.33202e-28	17.2474	1.17127e-66	0.556447
FPR3	1.06862	1.2554e-23	1.31091e-21	0.824018	1.39326e-44	2.96749e-41	16.9898	9.77838e-65	0.94632
PNPLA7	-1.37611	2.17567e-38	1.44929e-35	-0.78727	3.06953e-28	8.4057e-26	-16.9533	1.81836e-64	-1.08169
SLC16A3	1.1198	1.77399e-25	2.63614e-23	0.921776	3.06839e-41	5.34709e-38	16.8872	5.58987e-64	1.02079
TREM1	1.83088	1.01727e-44	1.0343e-41	0.251844	1.84718e-22	2.28442e-20	16.8151	1.89138e-63	1.04136
PEBP4	-4.14434	1.08993e-66	7.01844e-63	-0.279172	9.50131e-11	1.53957e-09	-16.777	3.59807e-63	-2.21176
VAMP2	-0.73752	5.50679e-36	2.72769e-33	-0.496003	8.76489e-28	2.07425e-25	-16.581	9.56497e-62	-0.616762
CBX7	-0.96134	3.71262e-37	2.10943e-34	-0.462228	9.54862e-27	1.98954e-24	-16.5762	1.03579e-61	-0.711784
CEMIP	1.48883	2.30684e-25	3.35064e-23	1.0525	7.80661e-38	7.87605e-35	16.4504	8.33307e-61	1.27067
HEATR6	1.09931	7.45351e-39	5.14239e-36	0.453269	1.70761e-24	2.79772e-22	16.4419	9.58842e-61	0.776291
PRR11	1.761	1.81657e-34	8.35535e-32	0.471151	2.8875e-27	6.36213e-25	16.3057	8.98677e-60	1.11608
NSG2	-3.71918	2.71273e-52	5.82272e-49	-0.570854	4.51079e-15	1.71903e-13	-16.3039	9.25783e-60	-2.14502
CGNL1	-1.13207	1.21477e-28	2.78437e-26	-0.881065	1.19539e-32	5.45582e-30	-16.2649	1.75166e-59	-1.00657
CTSL	0.673695	2.36713e-23	2.40675e-21	0.714241	1.71111e-38	1.82223e-35	16.2144	3.98988e-59	0.693968
FN1	1.16056	2.27765e-26	3.72878e-24	0.481519	1.26502e-34	7.34826e-32	16.1914	5.80015e-59	0.821038
SKA2	0.890912	3.7478e-29	9.28205e-27	0.439203	1.61286e-31	6.30957e-29	16.1839	6.5527e-59	0.665058
OSM	1.19455	3.2548e-22	2.73394e-20	0.592275	1.9958e-39	2.94289e-36	16.1433	1.26506e-58	0.893411
INTS2	0.891122	8.17799e-31	2.50766e-28	0.496358	9.68129e-29	2.8997e-26	16.0261	8.39913e-58	0.69374
TACO1	0.680582	1.18982e-22	1.08419e-20	0.564092	2.38923e-37	2.08178e-34	15.956	2.58944e-57	0.622337
TUBD1	0.988188	2.70203e-39	2.17491e-36	0.38069	3.53652e-21	3.56798e-19	15.9527	2.72881e-57	0.684439
TGFBI	1.14822	6.97924e-30	1.98272e-27	0.657891	9.98456e-29	2.94452e-26	15.8927	7.11796e-57	0.903053
RNFT1	0.853868	1.17548e-29	3.15388e-27	0.578547	2.80494e-28	7.90704e-26	15.795	3.36783e-56	0.716208
CRY2	-0.657505	2.51698e-37	1.47342e-34	-0.336233	1.34086e-20	1.21498e-18	-15.607	6.52597e-55	-0.496869
SYT4	-5.40707	6.77261e-24	7.47619e-22	-1.02133	6.94509e-33	3.32826e-30	-15.5736	1.10033e-54	-3.2142
PPM1D	0.946461	2.43398e-31	8.24906e-29	0.538046	1.19547e-24	1.99572e-22	15.4814	4.63333e-54	0.742254
NTRK2	-1.82479	5.47492e-26	8.66922e-24	-1.10555	2.06763e-29	6.49745e-27	-15.417	1.25779e-53	-1.46517
RGS5	-1.2491	5.4375e-27	9.81697e-25	-0.867894	2.87706e-28	7.99282e-26	-15.4033	1.55621e-53	-1.0585
SULF1	1.12655	4.97403e-27	9.06494e-25	0.814814	6.65004e-28	1.65551e-25	15.3556	3.24983e-53	0.970681
SYP	-2.06611	1.71073e-34	8.06046e-32	-0.810339	8.23241e-21	7.70138e-19	-15.2772	1.08586e-52	-1.43823
GREM1	1.22351	1.73009e-20	1.11779e-18	0.792887	1.02869e-34	6.16217e-32	15.2505	1.63283e-52	1.0082
SPAG9	0.671029	1.88883e-26	3.17291e-24	0.420669	1.54408e-27	3.56609e-25	15.214	2.85344e-52	0.545849
PTPRN2	-2.01589	9.95895e-29	2.34618e-26	-0.669631	3.97724e-25	7.12521e-23	-15.1855	4.41472e-52	-1.34276
NOL11	0.747644	1.7233e-33	6.79402e-31	0.39193	1.05135e-20	9.68907e-19	15.1254	1.1021e-51	0.569787
ECRG4	-1.77499	1.15553e-16	3.78992e-15	-1.4357	3.2129e-39	4.39915e-36	-15.1246	1.11419e-51	-1.60534
PLOD2	1.08277	4.6108e-29	1.12749e-26	0.709701	2.45527e-24	3.95505e-22	15.1097	1.39809e-51	0.896237
FGG	3.92298	1.13053e-22	1.03505e-20	1.12568	6.92536e-31	2.60299e-28	15.1003	1.61164e-51	2.52433
TNFSF4	0.828081	1.04124e-16	3.45019e-15	0.60904	6.68217e-39	8.53936e-36	15.094	1.77322e-51	0.718561
SYN1	-1.79725	2.57031e-28	5.3971e-26	-0.810466	8.32677e-25	1.41378e-22	-15.0753	2.35613e-51	-1.30386
LRRC59	0.956964	1.18366e-40	1.08886e-37	0.168343	1.7296e-15	7.14543e-14	15.068	2.62893e-51	0.562653
FTSJ3	0.779238	2.31499e-33	8.76883e-31	0.240804	2.33802e-20	2.06532e-18	15.048	3.55929e-51	0.510021
KYNU	1.88362	3.61931e-31	1.14619e-28	0.760528	5.37324e-22	6.16765e-20	15.0274	4.8563e-51	1.32207
LRP2	-1.98721	1.28879e-19	7.08517e-18	-1.20145	5.65486e-34	3.01106e-31	-14.9995	7.39757e-51	-1.59433
GRIK1-AS1	-3.19145	2.63793e-47	2.83108e-44	-0.28969	1.4773e-11	2.86914e-10	-14.9883	8.76173e-51	-1.74057
CACNB2	-1.87998	6.05179e-33	2.24824e-30	-0.52811	1.92836e-19	1.49655e-17	-14.8302	9.34148e-50	-1.20404
SPP1	1.29621	2.3264e-20	1.47834e-18	1.36556	1.19367e-31	4.76697e-29	14.8151	1.16972e-49	1.33088
MCEMP1	2.20645	1.95059e-33	7.53631e-31	0.301644	5.85806e-19	4.20574e-17	14.8098	1.26612e-49	1.25405
HEPACAM2	-2.3333	6.39169e-24	7.13726e-22	-0.830532	9.41907e-27	1.98411e-24	-14.7028	6.18719e-49	-1.58192
NISCH	-0.528734	1.90642e-26	3.17485e-24	-0.398639	4.13247e-24	6.38833e-22	-14.6867	7.84544e-49	-0.463687
RERE	-0.408732	1.77307e-19	9.51448e-18	-0.452028	9.7574e-32	3.97956e-29	-14.6718	9.76629e-49	-0.43038
CIRBP	-0.762634	2.70578e-29	6.96936e-27	-0.460305	2.07426e-21	2.23379e-19	-14.6636	1.10226e-48	-0.611469
TRIM37	0.849562	8.19468e-30	2.2615e-27	0.408199	8.58156e-21	7.98544e-19	14.6325	1.74221e-48	0.628881
MRPS23	0.668274	2.11812e-30	6.29505e-28	0.364523	2.84693e-20	2.49059e-18	14.6255	1.9305e-48	0.516398
KIF13B	-1.04414	2.20331e-26	3.63791e-24	-0.661767	9.92788e-24	1.4639e-21	-14.6163	2.21142e-48	-0.852953
JPT1	0.95142	7.25605e-27	1.26281e-24	0.437078	5.14965e-23	6.90306e-21	14.5735	4.14254e-48	0.694249
GNA13	0.71483	7.24521e-34	3.11029e-31	0.410274	2.69655e-17	1.51584e-15	14.5593	5.10048e-48	0.562552
LBP	2.82763	2.92883e-25	4.16023e-23	1.1251	2.07278e-24	3.36721e-22	14.5521	5.66259e-48	1.97636
DCAF7	0.52249	6.58961e-19	3.19845e-17	0.540353	7.80835e-31	2.87843e-28	14.4439	2.7381e-47	0.531422
SETBP1	-0.816047	1.62309e-16	5.20844e-15	-0.786492	4.64028e-34	2.54142e-31	-14.4352	3.1089e-47	-0.801269
SMG8	0.723024	7.58791e-25	1.00399e-22	0.363513	4.59473e-24	6.99019e-22	14.4327	3.22207e-47	0.543268
DHX40	0.778592	3.15127e-26	5.07302e-24	0.468169	1.64901e-22	2.07857e-20	14.394	5.64624e-47	0.62338
CCL8	1.39051	1.93349e-20	1.24091e-18	1.03367	1.6905e-28	4.90987e-26	14.382	6.71028e-47	1.21209
RGS16	0.701108	1.15558e-14	2.62012e-13	0.698395	1.99588e-36	1.53036e-33	14.3721	7.73925e-47	0.699751
EPSTI1	0.902245	3.79566e-17	1.37055e-15	0.890367	1.27436e-32	5.68096e-30	14.3634	8.78528e-47	0.896306
MTURN	-0.679335	2.50545e-17	9.28988e-16	-0.758601	3.90656e-32	1.70193e-29	-14.3313	1.39504e-46	-0.718968
NOP53	-0.798664	4.46004e-23	4.28652e-21	-0.383109	5.02294e-25	8.91526e-23	-14.3017	2.13639e-46	-0.590886
CFAP69	-1.08188	3.94176e-23	3.8458e-21	-0.494886	7.8681e-25	1.35877e-22	-14.2799	2.92002e-46	-0.788383
VIPR1	-0.948642	1.28309e-23	1.33262e-21	-0.567367	3.39513e-24	5.35291e-22	-14.2586	3.96541e-46	-0.758004
CORO1C	0.590413	2.89366e-25	4.14072e-23	0.365677	1.53643e-22	1.95045e-20	14.2509	4.4257e-46	0.478045
TAT	-1.97199	1.67161e-11	2.12006e-10	-2.0321	6.52072e-41	1.04163e-37	-14.2316	5.83128e-46	-2.00205
INSM1	-2.29793	5.37837e-17	1.87544e-15	-1.19069	9.18991e-32	3.82959e-29	-14.217	7.18984e-46	-1.74431
BCAT1	0.796762	1.56829e-12	2.41212e-11	0.640395	1.23506e-38	1.39264e-35	14.1899	1.05767e-45	0.718578
SUGCT	0.783998	3.60689e-14	7.44421e-13	0.842837	8.39016e-36	6.18581e-33	14.1882	1.08404e-45	0.813418
RAPGEF3	-1.02373	3.84047e-27	7.06573e-25	-0.416568	2.02952e-20	1.80948e-18	-14.178	1.25376e-45	-0.720149
NOSTRIN	-1.24025	1.62466e-24	2.01187e-22	-0.777305	9.12355e-23	1.18972e-20	-14.1708	1.38901e-45	-1.00878
NME1	0.81896	2.52001e-22	2.15405e-20	0.609862	8.33412e-25	1.41378e-22	14.1436	2.04449e-45	0.714411
SLC7A7	0.664993	6.82755e-15	1.62432e-13	0.673103	3.64012e-34	2.05228e-31	14.1243	2.6909e-45	0.669048
MMP13	1.71186	5.1556e-19	2.56031e-17	0.681094	3.63947e-28	9.68959e-26	14.0808	4.98394e-45	1.19648
SLC35B1	0.57664	4.88458e-17	1.72821e-15	0.568876	3.70887e-30	1.22578e-27	14.0006	1.54508e-44	0.572758
ANTXR1	0.688671	1.67428e-12	2.56289e-11	0.535151	9.64861e-37	7.70642e-34	13.9447	3.38645e-44	0.611911
MMP11	1.1016	1.27127e-16	4.16243e-15	1.16066	3.55373e-30	1.19511e-27	13.9232	4.57899e-44	1.13113
COL11A1	1.25913	3.13028e-13	5.37517e-12	1.36428	3.45711e-35	2.20898e-32	13.9061	5.81475e-44	1.31171
DRAM1	0.665455	2.95156e-18	1.30776e-16	0.503055	7.45654e-28	1.78668e-25	13.8967	6.63612e-44	0.584255
TDO2	1.79516	7.86104e-28	1.54959e-25	0.714327	3.29899e-18	2.14367e-16	13.8844	7.88053e-44	1.25474
FLVCR2	0.829792	1.6379e-23	1.68303e-21	0.366986	2.29111e-21	2.42643e-19	13.7771	3.50166e-43	0.598389
SERPINE1	0.838559	2.58436e-12	3.81687e-11	0.800026	9.8718e-36	6.75831e-33	13.7719	3.76149e-43	0.819293
TMEM145	-1.9356	1.2429e-23	1.30844e-21	-1.00804	3.65618e-21	3.65028e-19	-13.7619	4.32294e-43	-1.47182
APH1B	-0.758376	1.64477e-21	1.23198e-19	-0.49318	3.30033e-23	4.45521e-21	-13.7522	4.94043e-43	-0.625778
PSMD7	0.59783	1.20516e-30	3.6377e-28	0.379471	2.68392e-15	1.05429e-13	13.7268	7.01931e-43	0.48865
CXCL8	1.5109	1.78998e-17	6.80686e-16	1.23321	1.88213e-27	4.19518e-25	13.691	1.1496e-42	1.37205
ITGA5	0.647889	3.56422e-20	2.18583e-18	0.479067	3.40683e-24	5.35291e-22	13.6809	1.31999e-42	0.563478
FBXW4	-0.541603	3.34733e-24	3.94291e-22	-0.318763	5.29015e-20	4.44767e-18	-13.6521	1.96221e-42	-0.430183
PSMD2	0.530394	4.05232e-30	1.1684e-27	0.257331	6.72249e-15	2.48102e-13	13.571	5.94892e-42	0.393862
APPBP2	0.879261	1.0406e-28	2.42198e-26	0.416568	8.08872e-16	3.56443e-14	13.5549	7.40998e-42	0.647915
IFI30	0.61695	1.16301e-12	1.82511e-11	0.729133	1.81796e-33	9.17066e-31	13.5517	7.73952e-42	0.673041
PNP	0.701548	1.25369e-22	1.13703e-20	0.484082	7.20414e-21	6.87046e-19	13.5481	8.13536e-42	0.592815
RSAD2	1.02643	1.16441e-15	3.20885e-14	0.745833	7.20667e-29	2.19277e-26	13.5465	8.31452e-42	0.886133
SDS	0.807664	9.1821e-16	2.55959e-14	0.493313	1.77996e-28	5.09255e-26	13.51	1.36544e-41	0.650489
CD55	0.517704	1.42579e-10	1.51088e-09	0.692167	6.60908e-37	5.50823e-34	13.5089	1.3867e-41	0.604935
USP32	1.18337	1.94525e-36	1.04384e-33	0.267739	1.24123e-10	1.95829e-09	13.4638	2.55487e-41	0.725552
SPAG5	1.061	1.33961e-29	3.545e-27	0.257104	1.13423e-14	3.96752e-13	13.4502	3.07179e-41	0.659053
SCG3	-3.44856	1.41777e-34	6.84711e-32	-0.290269	1.46111e-11	2.84925e-10	-13.446	3.2514e-41	-1.86941
SCGN	-2.5389	1.43547e-17	5.54609e-16	-0.895487	1.27456e-25	2.37205e-23	-13.4318	3.93664e-41	-1.71719
DRC3	-1.34141	1.64898e-26	2.79429e-24	-0.445881	8.23269e-17	4.17493e-15	-13.423	4.43172e-41	-0.893645
HSD17B6	0.548118	8.70917e-10	7.85819e-09	0.708068	2.03873e-37	1.86097e-34	13.3746	8.51456e-41	0.628093
LILRA5	1.08514	1.84709e-18	8.43548e-17	0.468244	4.4756e-24	6.86342e-22	13.355	1.10701e-40	0.77669
CCR1	0.81226	1.96721e-15	5.1916e-14	0.307129	7.30338e-28	1.78668e-25	13.3536	1.12872e-40	0.559695
CD68	0.62073	1.38544e-13	2.53447e-12	0.657703	1.88164e-30	6.55804e-28	13.341	1.33654e-40	0.639216
PGK1	0.669503	8.67232e-30	2.3596e-27	0.511396	6.19676e-14	1.92521e-12	13.322	1.72403e-40	0.59045
ZBTB4	-0.488025	5.40311e-24	6.21293e-22	-0.309478	2.62187e-18	1.72119e-16	-13.314	1.91844e-40	-0.398752
SEZ6L	-3.28654	4.84483e-39	3.74369e-36	-0.302781	1.38965e-08	1.47662e-07	-13.2549	4.22473e-40	-1.79466
MSR1	0.722423	1.19747e-15	3.28677e-14	0.485539	7.01988e-27	1.49516e-24	13.2505	4.48031e-40	0.603981
ENTPD5	-1.11505	7.21407e-23	6.73244e-21	-0.53082	6.09899e-19	4.36237e-17	-13.2477	4.65252e-40	-0.822937
SLC4A4	-2.27097	6.15755e-31	1.91857e-28	-0.399919	8.18919e-13	2.04933e-11	-13.2395	5.18696e-40	-1.33544
COL10A1	0.911341	5.49653e-10	5.17456e-09	1.27144	1.60484e-35	1.0608e-32	13.1828	1.10281e-39	1.09139
GBP1	1.13969	2.64193e-20	1.65704e-18	0.790458	6.28361e-21	6.08336e-19	13.1647	1.40072e-39	0.965075
SLC36A1	0.651527	3.44012e-21	2.42901e-19	0.231215	4.77253e-20	4.06598e-18	13.1645	1.40417e-39	0.441371
HK3	1.19783	9.03097e-18	3.64218e-16	0.50483	1.17556e-23	1.69748e-21	13.1602	1.4868e-39	0.851332
CSAG1	3.5843	3.69434e-23	3.6227e-21	0.709113	3.34566e-18	2.16666e-16	13.16	1.49131e-39	2.14671
OSCAR	0.659787	4.20265e-12	5.98723e-11	0.352923	2.05348e-31	7.87264e-29	13.1449	1.82123e-39	0.506355
NUP85	0.486266	2.36866e-19	1.23336e-17	0.394223	9.12393e-22	1.00515e-19	13.1388	1.97321e-39	0.440244
PHF1	-0.636232	1.92721e-34	8.65811e-32	-0.198184	2.47203e-10	3.67622e-09	-13.1293	2.23829e-39	-0.417208
PHGR1	-2.62644	1.79967e-17	6.83025e-16	-1.34704	1.0632e-23	1.55576e-21	-13.1109	2.85129e-39	-1.98674
RIPK2	0.652128	4.34258e-20	2.62922e-18	0.44675	7.92845e-21	7.52378e-19	13.1096	2.9002e-39	0.549439
SMARCD2	0.65928	4.27127e-22	3.5309e-20	0.423295	7.00027e-19	4.96993e-17	13.1093	2.91445e-39	0.541287
GRIA1	-3.82854	1.36112e-48	1.75294e-45	-0.122373	0.000131313		-13.0626	5.3868e-39	-1.97546
TUBA1C	0.79477	3.93219e-38	2.53207e-35	0.269925	2.94202e-08	2.94956e-07	13.0498	6.36819e-39	0.532348
LTBP4	-0.739735	1.68211e-18	7.70024e-17	-0.377148	5.83549e-22	6.65837e-20	-13.0173	9.7617e-39	-0.558442
RBM5	-0.419801	4.27699e-22	3.5309e-20	-0.288402	2.3133e-18	1.52384e-16	-13.0144	1.01349e-38	-0.354101
CAPN11	-1.06275	3.53791e-16	1.05798e-14	-0.441079	1.19729e-24	1.99572e-22	-13.0124	1.04045e-38	-0.751915
WNT2	0.944473	8.94528e-15	2.07449e-13	0.401301	2.12182e-26	4.28138e-24	13.0002	1.21946e-38	0.672887
CCDC47	0.629041	8.23008e-23	7.60711e-21	0.270852	1.54848e-17	9.10516e-16	12.979	1.60986e-38	0.449946
NCAN	-4.88988	4.73289e-52	9.14299e-49	-0.0971402	0.00152373	0.00540594	-12.9761	1.67112e-38	-2.49351
METTL2A	0.713557	1.90437e-37	1.14964e-34	0.191931	3.02676e-08	3.0266e-07	12.96	2.06172e-38	0.452744
HPSE	0.822363	3.70487e-13	6.26713e-12	0.294358	3.18047e-28	8.58682e-26	12.9277	3.14248e-38	0.558361
SRSF5	-0.528377	1.52741e-24	1.90364e-22	-0.341315	9.64031e-16	4.14339e-14	-12.9094	3.98343e-38	-0.434846
CDK12	1.05961	2.1061e-28	4.47096e-26	0.555633	8.09664e-13	2.03147e-11	12.8786	5.93965e-38	0.807623
PLPP4	0.766763	2.4966e-07	1.41269e-06	0.534913	9.64225e-39	1.1552e-35	12.8525	8.32962e-38	0.650838
POLR2D	0.415809	7.9347e-26	1.20695e-23	0.216617	1.91815e-14	6.48482e-13	12.8439	9.30691e-38	0.316213
MRPS7	0.464438	3.23752e-16	9.74181e-15	0.438125	1.54062e-23	2.20389e-21	12.8432	9.38857e-38	0.451281
CD80	1.08119	1.29101e-19	7.08517e-18	0.173579	1.10498e-19	8.97513e-18	12.8264	1.16709e-37	0.627382
ECHDC2	-0.657636	8.54377e-16	2.39873e-14	-0.551284	7.72393e-24	1.15672e-21	-12.808	1.47922e-37	-0.60446
ADAM19	0.925743	6.65242e-21	4.49341e-19	0.458908	3.71955e-18	2.37667e-16	12.7747	2.26973e-37	0.692326
TNS2	-0.704257	6.58224e-25	8.76937e-23	-0.207268	8.77577e-15	3.13264e-13	-12.772	2.34913e-37	-0.455762
CALU	0.608516	6.55452e-20	3.81386e-18	0.403855	4.75226e-19	3.4744e-17	12.7652	2.56609e-37	0.506185
GNAO1	-1.51063	4.5896e-20	2.75348e-18	-0.452986	7.19405e-19	5.08866e-17	-12.7598	2.74856e-37	-0.981808
NOVA1	-1.74758	1.14257e-19	6.36086e-18	-0.799673	3.01611e-19	2.28521e-17	-12.758	2.8125e-37	-1.27363
EPYC	1.1658	1.69185e-07	9.88899e-07	0.996134	1.44823e-37	1.38805e-34	12.7562	2.87921e-37	1.08097
FCGR1B	0.563908	1.27947e-09	1.12145e-08	0.767093	7.66617e-33	3.58421e-30	12.7323	3.91341e-37	0.6655
COQ2	0.525411	3.54754e-22	2.95394e-20	0.315656	1.01142e-16	5.00187e-15	12.7186	4.66095e-37	0.420533
ITGA11	0.817291	2.3974e-11	2.94051e-10	0.808732	1.23573e-29	3.94795e-27	12.7172	4.74799e-37	0.813011
DISP2	-1.50914	2.28572e-19	1.1934e-17	-0.547632	2.74286e-19	2.10311e-17	-12.7118	5.08507e-37	-1.02839
GNG7	-0.879991	8.01038e-18	3.28545e-16	-0.447701	8.23612e-21	7.70138e-19	-12.6968	6.15783e-37	-0.663846
NOX4	0.696434	3.68396e-12	5.29121e-11	0.605929	4.85112e-28	1.27385e-25	12.6765	7.98258e-37	0.651181
ADORA3	0.28106	0.00147911	0.00369883	0.90374	3.17854e-49	8.70422e-46	12.676	8.03416e-37	0.5924
LOC146880	0.365137	3.0034e-09	2.46998e-08	0.626507	5.94015e-33	2.91966e-30	12.6493	1.12888e-36	0.495822
SOD2	0.7711	1.97391e-16	6.25113e-15	0.760507	5.13519e-22	5.9299e-20	12.6354	1.34684e-36	0.765804
ANXA2	0.523705	3.22565e-16	9.72123e-15	0.619929	3.92868e-22	4.6487e-20	12.613	1.78956e-36	0.571817
TLCD1	0.740183	4.36981e-13	7.29611e-12	0.623788	3.37459e-26	6.66882e-24	12.6091	1.8816e-36	0.681986
ME3	-0.927249	1.70022e-19	9.14899e-18	-0.566961	1.50417e-18	1.02246e-16	-12.6009	2.08654e-36	-0.747105
EME1	1.17204	2.26427e-29	5.91097e-27	0.177396	5.92761e-11	1.00733e-09	12.5848	2.56114e-36	0.674717
BSN	-1.28991	3.51001e-21	2.46568e-19	-0.542539	9.00051e-17	4.50472e-15	-12.5608	3.4702e-36	-0.916224
SLC25A19	0.586605	8.23865e-18	3.37191e-16	0.400499	4.86254e-20	4.12434e-18	12.5605	3.48086e-36	0.493552
GRIK1	-2.97802	4.75407e-37	2.62397e-34	-0.253056	5.26556e-07	4.06998e-06	-12.5394	4.54235e-36	-1.61554
SGIP1	0.867409	1.19779e-15	3.28677e-14	0.380194	2.49276e-22	3.00526e-20	12.5328	4.93829e-36	0.623802
HOXA5	-1.07672	9.30238e-15	2.14956e-13	-0.894493	2.34859e-23	3.23886e-21	-12.5197	5.82566e-36	-0.985608
RAB5IF	0.547595	3.74945e-20	2.28492e-18	0.401381	2.02536e-17	1.1624e-15	12.5068	6.84945e-36	0.474488
MKNK2	-0.510105	1.88938e-16	6.00312e-15	-0.498222	3.69139e-21	3.66633e-19	-12.4945	7.99701e-36	-0.504163
CCL4	0.826271	3.94383e-13	6.64228e-12	0.780028	2.47143e-25	4.46933e-23	12.4859	8.90902e-36	0.80315
MED1	1.20129	1.23955e-28	2.78437e-26	0.470617	5.95744e-11	1.01064e-09	12.4775	9.90311e-36	0.835955
PHYHD1	-1.14393	1.7752e-13	3.18711e-12	-0.524658	1.31454e-24	2.17227e-22	-12.4483	1.4285e-35	-0.834292
MMP12	2.51276	9.03183e-29	2.15404e-26	0.725848	1.13097e-10	1.80663e-09	12.4293	1.81281e-35	1.6193
CTHRC1	0.691016	8.96962e-12	1.19748e-10	0.96033	5.80232e-27	1.24972e-24	12.4268	1.87077e-35	0.825673
NTS	-2.52423	1.35976e-12	2.11496e-11	-0.895559	1.24601e-25	2.34165e-23	-12.4122	2.24502e-35	-1.70989
IDO1	1.81694	1.18801e-21	9.18002e-20	0.675118	1.63308e-15	6.77586e-14	12.3924	2.87243e-35	1.24603
ADHFE1	-0.686211	2.20992e-11	2.73486e-10	-0.484077	3.6685e-27	7.99109e-25	-12.3642	4.08385e-35	-0.585144
RGS4	0.771027	7.48347e-11	8.38062e-10	0.635618	6.16912e-28	1.556e-25	12.3513	4.79378e-35	0.703323
FCGR1CP	0.624184	8.66333e-11	9.58523e-10	0.482654	5.21209e-28	1.33214e-25	12.3465	5.08791e-35	0.553419
JMJD6	0.458729	6.2483e-17	2.14777e-15	0.232038	1.16305e-19	9.35843e-18	12.327	6.48469e-35	0.345384
PSMD3	1.03422	7.18457e-22	5.73519e-20	0.506255	5.2252e-15	1.96011e-13	12.3265	6.51793e-35	0.77024
SH2B1	-0.575154	5.03565e-19	2.51366e-17	-0.279824	1.73339e-17	1.00995e-15	-12.3191	7.14643e-35	-0.427489
JMJD7-PLA2G4B	-0.595363	2.01492e-17	7.63219e-16	-0.424856	4.35699e-19	3.26247e-17	-12.3181	7.23685e-35	-0.510109
P2RY6	0.994145	2.3521e-20	1.48977e-18	0.295995	3.33536e-16	1.54061e-14	12.3076	8.2455e-35	0.64507
PSMC5	0.585162	2.59935e-17	9.61959e-16	0.343335	4.17538e-19	3.13874e-17	12.3005	9.00316e-35	0.464248
TNFSF13B	0.732874	9.84731e-11	1.08147e-09	0.7099	9.29206e-28	2.17219e-25	12.2958	9.54297e-35	0.721387
NAPB	-0.713215	1.94332e-19	1.02571e-17	-0.461161	7.26287e-17	3.77295e-15	-12.2747	1.23796e-34	-0.587188
RAB32	0.502077	9.41348e-15	2.17264e-13	0.46186	7.59971e-22	8.4697e-20	12.2698	1.31534e-34	0.481968
CXCL10	1.5353	1.20746e-21	9.29312e-20	0.870991	7.61055e-15	2.77879e-13	12.2551	1.57786e-34	1.20315
MST1	-1.00159	1.49273e-16	4.82215e-15	-0.504953	1.43586e-19	1.14207e-17	-12.2376	1.95675e-34	-0.753271
UTP18	0.657747	1.48932e-25	2.24268e-23	0.283026	7.37139e-12	1.53256e-10	12.232	2.09604e-34	0.470386
C5orf46	1.13129	2.87104e-11	3.48366e-10	0.981857	1.90684e-26	3.88854e-24	12.2292	2.17055e-34	1.05658
KRT80	1.08895	4.98905e-20	2.97464e-18	0.671662	4.34871e-16	1.99427e-14	12.2278	2.209e-34	0.880305
JADE1	-0.44065	6.03473e-15	1.45542e-13	-0.329041	3.03619e-21	3.11234e-19	-12.208	2.8178e-34	-0.384846
CALCOCO1	-0.568499	2.79884e-28	5.81375e-26	-0.167952	4.49675e-10	6.39452e-09	-12.2073	2.8405e-34	-0.368226
CYB561	0.599999	4.87574e-15	1.19987e-13	0.543739	4.2483e-21	4.19772e-19	12.2021	3.0292e-34	0.571869
SEMA6D	-1.61552	2.78693e-29	7.08393e-27	-0.216281	2.04957e-09	2.57459e-08	-12.1817	3.89213e-34	-0.915899
CD86	0.631132	9.50146e-12	1.26151e-10	0.550138	2.23058e-25	4.07219e-23	12.1792	4.01408e-34	0.590635
CACNA2D2	-1.15692	3.76825e-14	7.76068e-13	-0.675995	6.03832e-22	6.84903e-20	-12.1606	5.04097e-34	-0.916459
FAM83D	1.15279	5.18367e-24	5.99629e-22	0.436505	1.36594e-12	3.26065e-11	12.1578	5.21557e-34	0.794648
UCP1	-5.22723	1.3671e-51	2.40088e-48	-0.0983646	0.0396661	0.0931128	-12.1399	6.49284e-34	-2.6628
SPTBN4	-1.35927	2.53718e-20	1.59652e-18	-0.266523	2.26818e-15	9.09595e-14	-12.1358	6.82262e-34	-0.812896
NRXN1	-2.65907	6.30486e-39	4.51101e-36	-0.0894913	4.01121e-05		-12.1321	7.13621e-34	-1.37428
MAPRE1	0.426085	6.81846e-27	1.19744e-24	0.209003	1.36876e-10	2.14186e-09	12.1314	7.20115e-34	0.317544
DNAJC27	-0.27329	8.97053e-09	6.7666e-08	-0.262257	4.25527e-30	1.38253e-27	-12.1252	7.76865e-34	-0.267773
CYB5D2	-0.835192	1.34216e-24	1.71707e-22	-0.368746	5.46868e-12	1.16997e-10	-12.1132	8.98986e-34	-0.601969
FBXL20	0.940702	8.35928e-20	4.77765e-18	0.568318	1.09784e-15	4.66617e-14	12.1084	9.53781e-34	0.75451
ITM2A	-0.997413	7.03399e-16	2.00639e-14	-0.896767	1.39432e-19	1.11366e-17	-12.1076	9.6328e-34	-0.94709
ANLN	1.13188	2.94762e-24	3.49338e-22	0.327229	4.13424e-12	9.04672e-11	12.0872	1.23369e-33	0.729555
FADS1	0.94692	3.71251e-17	1.34304e-15	0.510588	4.40205e-18	2.78491e-16	12.0841	1.28132e-33	0.728754
TFRC	0.846845	6.71378e-20	3.88314e-18	0.504704	1.78897e-15	7.36641e-14	12.0826	1.30573e-33	0.675774
CCNYL1	0.593065	3.48957e-22	2.91824e-20	0.241694	1.39656e-13	4.0136e-12	12.0786	1.37021e-33	0.41738
TBC1D13	-0.355295	4.70494e-18	2.01084e-16	-0.223651	3.87494e-17	2.10421e-15	-12.0752	1.42794e-33	-0.289473
AMZ2	0.506697	1.11722e-16	3.68302e-15	0.37433	1.58453e-18	1.06202e-16	12.0739	1.4503e-33	0.440513
PSMD11	0.669545	2.17147e-24	2.62178e-22	0.220999	6.26823e-12	1.3233e-10	12.0665	1.5878e-33	0.445272
EPHX2	-0.848076	1.35755e-17	5.27669e-16	-0.478454	1.55349e-17	9.10668e-16	-12.0645	1.62647e-33	-0.663265
SLC8A2	-1.54402	1.66016e-14	3.66525e-13	-0.650173	6.75578e-21	6.47508e-19	-12.0576	1.76842e-33	-1.09709
SUPT4H1	0.49476	3.40294e-16	1.02078e-14	0.461872	6.2906e-19	4.4827e-17	12.0526	1.88019e-33	0.478316
P4HA2	0.492709	1.70404e-15	4.55306e-14	0.398539	1.0588e-19	8.67355e-18	12.0519	1.896e-33	0.445624
COLGALT1	0.510035	4.01337e-23	3.89599e-21	0.369021	9.7805e-13	2.41913e-11	12.0471	2.0082e-33	0.439528
CPLX1	-0.905653	1.41398e-13	2.57692e-12	-0.606667	1.65676e-21	1.79426e-19	-11.964	5.48732e-33	-0.75616
MRPL58	0.494587	8.49222e-14	1.62912e-12	0.413425	3.57692e-21	3.58984e-19	11.9549	6.12042e-33	0.454006
ZNF219	-0.732845	2.10335e-16	6.62847e-15	-0.338158	3.70117e-18	2.37284e-16	-11.9527	6.28567e-33	-0.535501
TGFBR3	-0.812883	3.99827e-09	3.20625e-08	-1.07662	5.05621e-28	1.30976e-25	-11.9211	9.1884e-33	-0.944753
EPB41L4A-AS1	-0.617531	1.17761e-17	4.62379e-16	-0.416261	1.01243e-16	5.00187e-15	-11.9207	9.23228e-33	-0.516896
ACTL6B	-8.11859	2.08876e-23	2.13495e-21	-0.3183	6.33551e-12	1.33603e-10	-11.9081	1.07369e-32	-4.21845
NAV3	-1.60901	3.49585e-25	4.89369e-23	-0.412068	9.9579e-11	1.60541e-09	-11.904	1.12808e-32	-1.01054
LILRB4	0.540887	4.45788e-07	2.38091e-06	0.626915	6.41872e-32	2.73423e-29	11.8839	1.43534e-32	0.583901
BIRC5	1.22166	1.45621e-24	1.83864e-22	0.505246	4.91185e-11	8.48246e-10	11.8819	1.47023e-32	0.863452
CHN1	0.875725	3.00223e-21	2.15603e-19	0.409888	2.36031e-13	6.56674e-12	11.8718	1.65842e-32	0.642806
GDF9	-1.34655	9.94163e-24	1.07292e-21	-0.42259	1.66829e-11	3.19156e-10	-11.8615	1.87629e-32	-0.884568
HDC	-1.78444	1.77454e-22	1.5725e-20	-0.754248	2.32499e-12	5.36961e-11	-11.8563	1.99514e-32	-1.26935
PPP1R3E	-0.605555	5.41333e-23	5.15147e-21	-0.20256	6.13759e-12	1.30434e-10	-11.8441	2.30833e-32	-0.404057
RFX1	-0.408727	1.64535e-21	1.23198e-19	-0.207133	5.19065e-13	1.35928e-11	-11.8409	2.39925e-32	-0.30793
C1orf115	-0.799037	2.29965e-14	4.91423e-13	-0.705411	8.9379e-20	7.38494e-18	-11.8326	2.64844e-32	-0.752224
SIK3	-0.507039	1.0951e-14	2.49767e-13	-0.410955	2.33728e-19	1.79933e-17	-11.8256	2.87978e-32	-0.458997
DYNLL2	0.328668	3.46322e-08	2.31017e-07	0.459284	4.28635e-29	1.32524e-26	11.817	3.18728e-32	0.393976
CDKN3	0.731622	1.52131e-14	3.38969e-13	0.507359	1.80745e-19	1.40841e-17	11.8158	3.23388e-32	0.61949
SEC23A	0.583123	1.57062e-20	1.02159e-18	0.226736	1.18578e-13	3.46497e-12	11.8133	3.334e-32	0.404929
CCL3	0.784234	4.21345e-12	5.99819e-11	0.731048	1.41931e-22	1.81378e-20	11.8132	3.33564e-32	0.757641
OPRPN	-1.99154	2.34544e-07	1.33537e-06	-1.07516	8.9686e-31	3.24376e-28	-11.8107	3.43558e-32	-1.53335
AZGP1	-1.09784	2.6992e-14	5.6987e-13	-0.864973	1.07548e-19	8.77273e-18	-11.8037	3.73313e-32	-0.981407
CAMK2B	-1.58927	9.05802e-19	4.30069e-17	-0.798718	4.29782e-15	1.6477e-13	-11.8031	3.76252e-32	-1.19399
DSE	0.502605	3.13412e-13	5.37699e-12	0.459339	5.3192e-21	5.17582e-19	11.8024	3.79116e-32	0.480972
CXCL11	1.30811	2.84656e-15	7.30276e-14	0.586187	1.68993e-18	1.12872e-16	11.7901	4.39015e-32	0.947149
KCNC1	-2.51072	3.06381e-31	9.90396e-29	-0.128099	4.48417e-07	3.50845e-06	-11.7892	4.43532e-32	-1.31941
ZNF839	-0.523851	1.99204e-24	2.42026e-22	-0.240047	1.09036e-10	1.75052e-09	-11.7757	5.20609e-32	-0.381949
CDC6	1.41896	8.41427e-28	1.62547e-25	0.107402	1.08562e-08	1.17972e-07	11.7701	5.56876e-32	0.763181
OTULIN	0.460469	1.16192e-19	6.44998e-18	0.220102	3.69894e-14	1.20587e-12	11.7689	5.64353e-32	0.340285
FCER1G	0.546262	3.84664e-11	4.57289e-10	0.649104	1.66337e-23	2.36186e-21	11.7388	8.06047e-32	0.597683
LHFPL2	0.5323	2.1846e-15	5.70299e-14	0.41769	4.32793e-18	2.74709e-16	11.7381	8.12707e-32	0.474995
NT5E	0.850062	5.61642e-18	2.36895e-16	0.320572	1.88852e-15	7.73045e-14	11.7299	8.95865e-32	0.585317
HYI	-0.627768	5.23241e-15	1.28111e-13	-0.276708	1.99403e-18	1.32262e-16	-11.723	9.71713e-32	-0.452238
CMTM1	0.51277	2.11686e-14	4.5691e-13	0.420213	4.41694e-19	3.29449e-17	11.7163	1.0519e-31	0.466492
TCP11L1	0.459275	2.39199e-16	7.46501e-15	0.218271	7.30694e-17	3.77538e-15	11.6974	1.31491e-31	0.338773
CD300A	0.468197	1.45201e-08	1.05095e-07	0.468937	1.67705e-27	3.78205e-25	11.6906	1.42428e-31	0.468567
CHRNA1	1.12254	1.84763e-15	4.92312e-14	0.314697	1.19124e-17	7.11366e-16	11.6708	1.79813e-31	0.718618
CPEB3	-0.423532	7.49814e-11	8.39219e-10	-0.389272	1.70329e-23	2.40076e-21	-11.6668	1.88423e-31	-0.406402
GARNL3	-0.724641	1.43e-15	3.88534e-14	-0.357558	1.6673e-17	9.74402e-16	-11.6657	1.90898e-31	-0.5411
CTSB	0.431818	7.65346e-13	1.23723e-11	0.467159	1.10598e-20	1.00954e-18	11.662	1.9925e-31	0.449489
RTN1	-1.27366	1.6136e-17	6.18481e-16	-0.96629	2.05945e-15	8.34621e-14	-11.6364	2.69019e-31	-1.11997
CASZ1	-0.54385	3.33175e-15	8.43549e-14	-0.486538	1.01263e-17	6.10414e-16	-11.6321	2.8297e-31	-0.515194
LCN12	-1.29756	6.43262e-16	1.8437e-14	-0.49342	5.88221e-17	3.08077e-15	-11.6308	2.87486e-31	-0.895492
GBP5	1.24668	5.13565e-14	1.03452e-12	0.790991	4.7669e-19	3.4744e-17	11.6291	2.93295e-31	1.01884
PSMD14	0.423874	6.55379e-24	7.27621e-22	0.266214	2.09282e-10	3.16133e-09	11.6231	3.1438e-31	0.345044
SLC2A5	0.867802	9.98031e-11	1.09384e-09	0.632583	2.11184e-23	2.93347e-21	11.6212	3.21503e-31	0.750193
VILL	-0.791006	7.2394e-18	2.98826e-16	-0.190772	5.59639e-15	2.08305e-13	-11.6134	3.52469e-31	-0.490889
MGC42105	-1.73199	6.48905e-26	1.01093e-23	-0.282241	4.02988e-09	4.75669e-08	-11.6036	3.95223e-31	-1.00712
HEATR3	0.531923	2.28035e-21	1.66233e-19	0.23126	4.6722e-12	1.01199e-10	11.6012	4.06398e-31	0.381592
SIGLEC1	0.810198	8.98421e-14	1.71669e-12	0.211181	4.53636e-19	3.34452e-17	11.5811	5.141e-31	0.510689
AMT	-0.882526	2.05117e-15	5.3911e-14	-0.398364	3.33307e-17	1.84126e-15	-11.5771	5.38459e-31	-0.640445
CCNA2	0.994458	2.30064e-22	1.99299e-20	0.377466	3.06139e-11	5.49473e-10	11.5761	5.44406e-31	0.685962
PILRA	0.460311	8.13191e-09	6.19205e-08	0.318317	3.0424e-26	6.07497e-24	11.5709	5.78566e-31	0.389314
TNFRSF12A	0.621478	1.41719e-09	1.23432e-08	0.709127	6.40437e-25	1.11605e-22	11.5702	5.83637e-31	0.665303
CASQ2	-1.22974	3.09992e-16	9.43967e-15	-0.277512	2.61993e-16	1.22791e-14	-11.5676	6.01587e-31	-0.753624
CYBRD1	-1.11614	2.48826e-20	1.57086e-18	-0.594543	1.10352e-12	2.67427e-11	-11.5654	6.17109e-31	-0.855342
PADI3	2.04505	1.13296e-16	3.7222e-15	0.439687	7.51617e-16	3.33513e-14	11.5625	6.38578e-31	1.24237
CCDC24	-0.767881	5.48097e-18	2.32196e-16	-0.415795	1.32783e-14	4.61109e-13	-11.5584	6.69654e-31	-0.591838
PHF21B	-1.94922	1.11872e-14	2.54551e-13	-0.438679	6.97267e-18	4.31158e-16	-11.5544	7.01687e-31	-1.19395
TMEM80	-0.572178	4.94752e-16	1.44593e-14	-0.305677	2.24258e-16	1.06406e-14	-11.5408	8.21792e-31	-0.438928
FXYD1	-1.50071	5.27568e-17	1.84296e-15	-0.271692	2.06938e-15	8.36875e-14	-11.5382	8.46669e-31	-0.886201
CIAPIN1	0.447587	2.21708e-20	1.41352e-18	0.225213	1.9411e-12	4.52664e-11	11.5188	1.06129e-30	0.3364
ALB	-2.42598	2.9622e-26	4.80872e-24	-0.664224	1.29049e-08	1.38198e-07	-11.5173	1.07984e-30	-1.5451
ANKRD24	-1.11681	2.97674e-17	1.09533e-15	-0.32494	5.3425e-15	2.0002e-13	-11.5018	1.29144e-30	-0.720876
SLC27A1	-0.684053	1.49759e-25	2.24268e-23	-0.240209	5.95915e-09	6.78331e-08	-11.5017	1.29375e-30	-0.462131
SEMA3G	-0.959752	3.68295e-19	1.8723e-17	-0.202479	2.72698e-13	7.49979e-12	-11.4928	1.43328e-30	-0.581115
DACT1	0.620127	4.77986e-10	4.57783e-09	0.396526	1.17776e-23	1.69748e-21	11.4917	1.453e-30	0.508326
LOC401431	-0.75714	3.4293e-23	3.37996e-21	-0.140032	2.5134e-10	3.73194e-09	-11.4873	1.52778e-30	-0.448586
SLC25A12	-0.374472	8.07819e-14	1.55743e-12	-0.306477	2.30234e-18	1.52185e-16	-11.4625	2.0352e-30	-0.340474
RAD51C	0.554912	2.96195e-14	6.21945e-13	0.535086	7.40012e-18	4.54657e-16	11.4611	2.06765e-30	0.544999
ASTN2	-0.924485	9.95652e-13	1.58044e-11	-0.60108	1.13557e-19	9.18469e-18	-11.4595	2.10656e-30	-0.762782
STARD3	1.10434	1.77623e-21	1.31974e-19	0.47808	2.35059e-11	4.32008e-10	11.455	2.22051e-30	0.791211
GPR84	0.90701	3.50515e-15	8.81673e-14	0.312485	8.2031e-17	4.17096e-15	11.4549	2.22109e-30	0.609748
FLJ40852	-0.763331	5.31109e-22	4.3291e-20	-0.155466	5.72121e-11	9.74843e-10	-11.4501	2.34836e-30	-0.459399
XIRP1	1.88298	1.75944e-24	2.1512e-22	0.150104	2.43951e-09		11.4389	2.67239e-30	1.01654
MYO5A	0.346841	1.1183e-07	6.80422e-07	0.382374	1.64683e-27	3.7581e-25	11.4366	2.74305e-30	0.364608
SLC25A35	-0.707441	7.11235e-18	2.9421e-16	-0.31681	4.03112e-14	1.31193e-12	-11.4361	2.76064e-30	-0.512126
DUSP10	0.659714	1.29576e-13	2.37716e-12	0.398057	1.84813e-18	1.2301e-16	11.4359	2.76679e-30	0.528886
ARPC2	0.381898	8.13577e-22	6.41498e-20	0.194343	4.972e-11	8.57088e-10	11.4339	2.83127e-30	0.288121
APLP1	-1.09534	3.23135e-10	3.18648e-09	-0.944248	8.54357e-23	1.12172e-20	-11.3951	4.42387e-30	-1.0198
SCN4B	-0.938805	3.30113e-16	9.91776e-15	-0.203778	1.90536e-15	7.77103e-14	-11.3909	4.64271e-30	-0.571291
ERICH3	-1.48122	2.95299e-10	2.94333e-09	-0.651993	1.14727e-22	1.47598e-20	-11.3839	5.02754e-30	-1.06661
ZNF493	-0.647603	5.56697e-18	2.35323e-16	-0.314501	8.98914e-14	2.6966e-12	-11.3816	5.16176e-30	-0.481052
SLC2A14	1.11584	3.79063e-18	1.65299e-16	0.161119	1.26424e-13	3.6663e-12	11.3807	5.21655e-30	0.638478
LILRB3	0.740826	7.05158e-12	9.5729e-11	0.490801	2.90764e-20	2.52202e-18	11.3695	5.93187e-30	0.615814
LDHA	0.536418	4.67653e-19	2.34045e-17	0.312131	8.14772e-13	2.04162e-11	11.3691	5.96048e-30	0.424275
UPP1	0.735783	6.60504e-12	9.05579e-11	0.515597	3.30493e-20	2.8537e-18	11.3664	6.14688e-30	0.62569
MTDH	0.546476	4.64692e-22	3.81996e-20	0.320013	1.40345e-10	2.18721e-09	11.3641	6.31035e-30	0.433245
PDZK1	-1.7193	1.2222e-14	2.75822e-13	-1.08483	6.60601e-17	3.45043e-15	-11.3615	6.50248e-30	-1.40206
CCNE1	1.34213	1.34549e-19	7.36322e-18	0.526453	2.38794e-12	5.49513e-11	11.3606	6.56751e-30	0.934292
SCN3B	-1.36524	9.71341e-20	5.45476e-18	-0.219071	3.08732e-12	6.97064e-11	-11.3602	6.59647e-30	-0.792156
ARSB	0.612659	3.44522e-21	2.42901e-19	0.111989	3.81374e-11	6.72544e-10	11.3557	6.94753e-30	0.362324
REEP1	-0.902088	9.42407e-11	1.03616e-09	-0.807581	9.46947e-22	1.03726e-19	-11.355	7.0012e-30	-0.854834
CTDSPL	-0.333781	1.31619e-09	1.15259e-08	-0.422351	1.90176e-23	2.66093e-21	-11.3444	7.90352e-30	-0.378066
STIP1	0.483984	6.68532e-19	3.23677e-17	0.296069	8.32957e-13	2.08174e-11	11.3389	8.41922e-30	0.390027
LOC338799	-0.787535	5.94079e-21	4.04099e-19	-0.186495	3.14885e-11	5.63589e-10	-11.3353	8.77692e-30	-0.487015
TRIP13	1.01115	5.87496e-24	6.67603e-22	0.393976	3.01146e-09	3.63747e-08	11.3313	9.17901e-30	0.702565
PHF7	-0.640231	4.25986e-17	1.52393e-15	-0.202727	2.62336e-14	8.71529e-13	-11.3287	9.46137e-30	-0.421479
LETMD1	-0.484174	9.71818e-25	1.27711e-22	-0.197967	9.84762e-09	1.07806e-07	-11.3154	1.1013e-29	-0.341071
SCNN1D	-1.07551	9.74978e-17	3.25859e-15	-0.376143	1.47167e-14	5.07382e-13	-11.3121	1.14283e-29	-0.725824
CSAD	-0.956015	8.07889e-21	5.41903e-19	-0.423658	3.28044e-11	5.85501e-10	-11.3081	1.19705e-29	-0.689837
GJB2	1.22352	7.24466e-16	2.0551e-14	0.756199	2.37062e-15	9.48693e-14	11.3042	1.25083e-29	0.989859
CTSA	0.414109	5.94622e-14	1.18422e-12	0.321332	2.41752e-17	1.367e-15	11.3003	1.30808e-29	0.367721
PRRT1	-0.97433	6.0187e-25	8.13072e-23	-0.123054	1.52673e-08	1.6089e-07	-11.2951	1.38747e-29	-0.548692
UBXN11	-0.700607	2.34298e-16	7.33577e-15	-0.312396	8.35472e-15	3.01037e-13	-11.2891	1.48591e-29	-0.506502
ABCC8	-1.51129	2.17105e-12	3.24364e-11	-0.831016	4.73688e-19	3.4744e-17	-11.2722	1.8003e-29	-1.17115
CAVIN2	-1.09168	3.43446e-15	8.66148e-14	-0.431417	8.17271e-16	3.59318e-14	-11.2611	2.04196e-29	-0.761551
XPOT	0.52725	5.23451e-17	1.8374e-15	0.305224	4.6504e-14	1.49319e-12	11.259	2.09038e-29	0.416237
CCL7	2.36931	1.27737e-20	8.39325e-19	0.210324	3.896e-11	6.85789e-10	11.2558	2.16929e-29	1.28981
ACOT9	0.543855	2.03671e-14	4.42082e-13	0.390616	1.43402e-16	6.8894e-15	11.2502	2.31108e-29	0.467236
ACTR3	0.477304	4.10375e-23	3.96381e-21	0.34623	1.92583e-09	2.44155e-08	11.2468	2.40161e-29	0.411767
LDLR	0.756522	1.59462e-18	7.31708e-17	0.414806	1.06304e-12	2.59254e-11	11.2465	2.411e-29	0.585664
SHROOM1	-1.525	6.47095e-19	3.16471e-17	-0.560801	3.36387e-12	7.51861e-11	-11.2043	3.8847e-29	-1.0429
SCG2	-1.27583	2.95652e-17	1.08996e-15	-0.669519	1.45607e-13	4.17835e-12	-11.2001	4.0712e-29	-0.972676
TIGAR	0.458199	7.05633e-16	2.00639e-14	0.277634	8.55934e-15	3.06108e-13	11.1925	4.43859e-29	0.367917
HLF	-1.21336	8.92072e-18	3.60524e-16	-0.218376	4.89576e-13	1.28557e-11	-11.1831	4.93555e-29	-0.715866
LIMS1	0.580223	3.78205e-12	5.41599e-11	0.363252	7.35183e-19	5.18115e-17	11.1826	4.96365e-29	0.471738
LGMN	0.45446	3.66219e-13	6.20036e-12	0.488285	1.31121e-17	7.78158e-16	11.1795	5.13811e-29	0.471373
FPR1	0.634539	4.46116e-09	3.55238e-08	0.477676	2.95637e-23	4.0192e-21	11.1725	5.56009e-29	0.556108
CENPN	0.720603	9.456e-19	4.47723e-17	0.422798	3.80503e-12	8.38071e-11	11.1621	6.2494e-29	0.571701
SRL	-1.01557	1.51494e-19	8.22066e-18	-0.162777	1.56367e-11	3.00943e-10	-11.1621	6.2525e-29	-0.589174
COIL	0.452477	2.74781e-17	1.01496e-15	0.255332	2.45687e-13	6.80574e-12	11.1568	6.63586e-29	0.353905
ANKAR	-0.488871	1.03297e-11	1.35563e-10	-0.203667	2.87561e-19	2.19612e-17	-11.1548	6.78781e-29	-0.346269
CDCA5	0.895522	2.15813e-18	9.69551e-17	0.509473	2.16261e-12	5.00062e-11	11.1527	6.94759e-29	0.702497
SRGAP3	-0.517489	1.41572e-10	1.50186e-09	-0.513657	8.20159e-21	7.70138e-19	-11.1519	7.00683e-29	-0.515573
FGB	3.20885	5.43619e-16	1.58157e-14	0.542131	1.76792e-14	6.05167e-13	11.1495	7.19946e-29	1.87549
HOXA2	-1.31558	5.82854e-18	2.44243e-16	-0.230135	1.0327e-12	2.53643e-11	-11.1454	7.54266e-29	-0.772858
KLHDC7B	2.39191	3.36617e-36	1.71125e-33	0.0714852	0.00139941	0.00500658	11.1425	7.78653e-29	1.2317
CCDC66	-0.387536	1.07949e-13	2.01483e-12	-0.221756	8.33965e-17	4.20692e-15	-11.142	7.83761e-29	-0.304646
PHB	0.549144	1.2075e-14	2.72825e-13	0.478587	8.98524e-16	3.89679e-14	11.1406	7.95574e-29	0.513865
CD163	0.741899	3.64712e-10	3.57277e-09	0.737947	2.3948e-21	2.50852e-19	11.1402	7.99001e-29	0.739923
KIF23	0.837274	3.56113e-20	2.18583e-18	0.298691	6.10288e-11	1.03162e-09	11.1311	8.85389e-29	0.567982
PKP4	-0.268029	2.11595e-08	1.47992e-07	-0.391831	3.87157e-24	6.03367e-22	-11.1278	9.1904e-29	-0.32993
SMARCA2	-0.349033	2.20052e-10	2.24325e-09	-0.400984	6.65072e-21	6.40642e-19	-11.1198	1.00474e-28	-0.375009
RAMP2	-0.729479	1.01014e-15	2.80373e-14	-0.328609	1.43139e-14	4.94384e-13	-11.1151	1.05917e-28	-0.529044
CEP55	1.00821	7.48011e-22	5.94653e-20	0.341809	1.08317e-09	1.43691e-08	11.104	1.19886e-28	0.67501
PCED1B	0.681566	5.70614e-10	5.35103e-09	0.675753	2.10415e-21	2.25332e-19	11.1002	1.25136e-28	0.67866
MYL5	-0.803762	3.97949e-19	2.0072e-17	-0.354646	1.4713e-11	2.86329e-10	-11.0933	1.35267e-28	-0.579204
MMD	0.67608	3.63638e-15	9.13492e-14	0.45575	5.49077e-15	2.05121e-13	11.0888	1.42114e-28	0.565915
STARD13	-0.391745	6.10664e-07	3.15676e-06	-0.603514	1.10627e-26	2.28022e-24	-11.0875	1.44271e-28	-0.497629
NPL	0.485978	1.69485e-09	1.45509e-08	0.5143	4.74311e-22	5.51034e-20	11.0862	1.46318e-28	0.500139
STK32B	-1.30325	3.09018e-16	9.43967e-15	-0.656407	6.37103e-14	1.97615e-12	-11.0803	1.56268e-28	-0.97983
MAGEA6	5.5572	5.75471e-23	5.4229e-21	0.326408	7.1799e-09	8.04392e-08	11.0692	1.7696e-28	2.94181
MYH11	-1.18677	7.82969e-15	1.83561e-13	-0.852775	3.93953e-15	1.51946e-13	-11.0501	2.19071e-28	-1.01977
NHLRC4	-1.72411	1.46474e-33	5.89495e-31	-0.0631534	0.000382247	0.00156466	-11.0487	2.22508e-28	-0.893633
LACTB	0.423723	1.65137e-10	1.72625e-09	0.404721	2.72631e-20	2.39728e-18	11.0449	2.31923e-28	0.414222
FAM49B	0.564926	6.58923e-20	3.82255e-18	0.311334	9.73287e-11	1.57045e-09	11.0346	2.60285e-28	0.43813
GLIS3	0.824485	1.02359e-13	1.92352e-12	0.350647	3.17967e-16	1.47939e-14	11.0338	2.62571e-28	0.587566
AURKA	0.995602	2.43514e-23	2.46293e-21	0.385123	1.61878e-08	1.70216e-07	11.0322	2.67103e-28	0.690363
PSMB3	0.612108	1.56116e-13	2.82912e-12	0.440221	2.41525e-16	1.13754e-14	11.0176	3.14245e-28	0.526165
ECT2	0.748245	3.16129e-21	2.24521e-19	0.334373	9.23171e-10	1.24622e-08	11.0163	3.18869e-28	0.541309
CELF6	-1.07643	1.19861e-23	1.27927e-21	-0.129022	2.77995e-08	2.80763e-07	-11.0157	3.21129e-28	-0.602728
CNKSR3	-1.03157	9.26113e-13	1.47491e-11	-0.894238	3.31833e-17	1.83841e-15	-11.0138	3.27938e-28	-0.962905
SLC15A3	0.502086	6.19208e-09	4.81169e-08	0.524658	1.65904e-22	2.07857e-20	11.0112	3.37321e-28	0.513372
TIMP4	-1.36401	7.70136e-13	1.24394e-11	-0.648474	4.80104e-17	2.5779e-15	-11.0011	3.77698e-28	-1.00624
CD276	0.401645	4.20869e-13	7.05759e-12	0.401274	1.02986e-16	5.07491e-15	10.9955	4.01742e-28	0.401459
CX3CR1	-1.23926	3.62961e-21	2.54046e-19	-0.54084	1.0349e-09	1.37764e-08	-10.9932	4.12063e-28	-0.89005
ARMCX1	-0.712664	1.66553e-16	5.32693e-15	-0.454042	2.82131e-13	7.72597e-12	-10.9931	4.12297e-28	-0.583353
TNFAIP1	0.373485	6.29885e-16	1.81343e-14	0.288438	8.61696e-14	2.60124e-12	10.9912	4.21192e-28	0.330962
CENPE	0.923697	3.54906e-19	1.80899e-17	0.314877	4.70622e-11	8.17892e-10	10.9815	4.69297e-28	0.619287
ANAPC16	-0.222708	4.93513e-07	2.60555e-06	-0.384861	8.73185e-26	1.65724e-23	-10.9798	4.77923e-28	-0.303785
ECE2	0.637461	3.70294e-12	5.31452e-11	0.427538	9.53361e-18	5.78322e-16	10.9796	4.78967e-28	0.532499
CRMP1	-0.87515	4.70967e-12	6.62647e-11	-0.638183	7.2223e-18	4.45158e-16	-10.9781	4.87035e-28	-0.756667
RNASE1	0.576503	3.6031e-09	2.92334e-08	0.793777	6.53015e-22	7.36332e-20	10.9759	4.98989e-28	0.68514
PSMD1	0.391038	1.04445e-24	1.36328e-22	0.153372	1.68567e-07	1.42597e-06	10.9553	6.26867e-28	0.272205
FCGR2A	0.541944	8.76035e-11	9.68149e-10	0.47763	2.22979e-19	1.7235e-17	10.9519	6.50969e-28	0.509787
IRX2	-0.929593	2.7485e-10	2.75106e-09	-0.942522	4.95087e-20	4.18076e-18	-10.9442	7.0848e-28	-0.936058
RHBDF2	0.579454	3.64157e-15	9.1361e-14	0.375504	3.13261e-14	1.03e-12	10.9315	8.15343e-28	0.477479
YWHAG	0.413404	1.23694e-23	1.30844e-21	0.220672	5.67337e-08	5.33364e-07	10.9244	8.81131e-28	0.317038
D2HGDH	-0.661992	7.00318e-12	9.52057e-11	-0.491644	8.68403e-18	5.28457e-16	-10.9232	8.9277e-28	-0.576818
ADA	0.608696	8.67693e-13	1.38874e-11	0.399204	1.29874e-16	6.28675e-15	10.9062	1.07656e-27	0.50395
RPL22	-0.320215	2.18517e-11	2.70597e-10	-0.436515	2.63854e-18	1.72622e-16	-10.9029	1.116e-27	-0.378365
SLC2A3	0.608444	3.84531e-11	4.57289e-10	0.60266	1.5344e-18	1.03727e-16	10.8874	1.32435e-27	0.605552
CRELD1	-0.536302	9.68372e-20	5.45394e-18	-0.247821	2.92697e-10	4.31593e-09	-10.8859	1.34505e-27	-0.392061
UBXN10	-1.10388	9.56348e-19	4.51705e-17	-0.117741	5.74413e-11	9.77224e-10	-10.8826	1.39497e-27	-0.61081
ENPP5	-0.894863	1.97643e-10	2.03088e-09	-0.790289	1.78122e-19	1.39364e-17	-10.8818	1.40826e-27	-0.842576
DLEC1	-1.34475	9.14213e-22	7.17918e-20	-0.151996	6.94592e-09	7.80459e-08	-10.8742	1.53052e-27	-0.748373
USB1	0.584201	2.67731e-20	1.6738e-18	0.232177	8.04552e-10	1.09302e-08	10.8719	1.56908e-27	0.408189
SGSM2	-0.540524	8.05314e-14	1.55415e-12	-0.386532	2.776e-15	1.0882e-13	-10.8683	1.63295e-27	-0.463528
AUH	-0.403099	1.13287e-15	3.1264e-14	-0.261963	2.02794e-13	5.69994e-12	-10.8601	1.7859e-27	-0.332531
RNF213	0.806588	1.22626e-28	2.78437e-26	0.117209	2.17059e-05	0.000118272	10.8531	1.92762e-27	0.461898
KCTD1	-0.445819	2.27995e-12	3.40108e-11	-0.255734	8.25955e-17	4.1775e-15	-10.8496	2.00298e-27	-0.350777
PLSCR1	0.704072	3.11524e-16	9.4623e-15	0.395944	7.75821e-13	1.95987e-11	10.8429	2.15589e-27	0.550008
ZBTB48	-0.47023	9.51968e-15	2.19452e-13	-0.248626	3.29986e-14	1.08128e-12	-10.841	2.20048e-27	-0.359428
MTHFR	-0.442587	1.82146e-10	1.88569e-09	-0.357262	3.44557e-19	2.60032e-17	-10.8393	2.241e-27	-0.399925
EFCAB6	-0.776306	2.34347e-13	4.13434e-12	-0.261046	1.24811e-15	5.26983e-14	-10.838	2.27483e-27	-0.518676
CASP3	0.381943	8.33172e-18	3.40279e-16	0.217953	1.77509e-11	3.36565e-10	10.8317	2.43572e-27	0.299948
SLC25A42	-0.469654	5.70946e-15	1.39086e-13	-0.268139	6.02785e-14	1.88189e-12	-10.8312	2.44827e-27	-0.368896
TESC	-1.04763	1.05599e-12	1.6721e-11	-0.412943	2.77259e-16	1.29629e-14	-10.8229	2.68278e-27	-0.730288
MSANTD3	0.50698	6.44881e-18	2.68487e-16	0.250443	2.6825e-11	4.87864e-10	10.8098	3.09453e-27	0.378711
ANXA2P2	0.533241	9.71961e-18	3.89551e-16	0.458647	1.95066e-11	3.64091e-10	10.8095	3.10489e-27	0.495944
TMEM200A	0.56698	4.24109e-09	3.38551e-08	0.363152	4.93642e-21	4.82787e-19	10.8082	3.14952e-27	0.465066
KIAA1324	-0.821148	5.76074e-15	1.39755e-13	-0.613596	7.72703e-14	2.35859e-12	-10.8074	3.17557e-27	-0.717372
COL12A1	0.64609	1.39172e-08	1.00959e-07	0.694044	7.28938e-22	8.17136e-20	10.8074	3.17679e-27	0.670067
TRIM45	-0.814421	3.11124e-21	2.21782e-19	-0.272815	5.8569e-09	6.67882e-08	-10.8044	3.28121e-27	-0.543618
TMEM8B	-0.593995	6.35843e-24	7.13726e-22	-0.256526	2.36906e-07	1.95322e-06	-10.7862	4.0006e-27	-0.425261
GSDMC	1.57092	1.40876e-15	3.83301e-14	0.492511	4.13087e-13	1.09541e-11	10.7734	4.59689e-27	1.03171
ARL4C	0.645114	4.65246e-11	5.44044e-10	0.216588	5.09646e-18	3.20308e-16	10.7712	4.7058e-27	0.430851
MTFR1	0.706995	5.83983e-22	4.74008e-20	0.306336	2.17446e-08	2.23802e-07	10.7691	4.81601e-27	0.506665
GDF10	-1.25829	2.69301e-13	4.67078e-12	-0.243576	2.43128e-15	9.70941e-14	-10.7664	4.95933e-27	-0.750933
RHBDD2	-0.398432	9.97011e-12	1.31469e-10	-0.362277	3.86919e-17	2.10421e-15	-10.7648	5.04697e-27	-0.380355
OAS2	0.84787	5.6996e-12	7.89848e-11	0.469406	7.93902e-17	4.05822e-15	10.7615	5.22918e-27	0.658638
CIP2A	0.950733	4.67302e-24	5.43816e-22	0.129634	3.5291e-07	2.82461e-06	10.7545	5.64455e-27	0.540184
DCDC1	-1.009	1.64655e-09	1.41621e-08	-0.869246	5.40549e-20	4.52479e-18	-10.7374	6.79605e-27	-0.939124
IFT46	-0.541925	1.63357e-17	6.24895e-16	-0.272909	2.65704e-11	4.84153e-10	-10.7351	6.96586e-27	-0.407417
FAXDC2	-1.00188	1.37849e-13	2.52414e-12	-0.543284	7.78065e-15	2.83012e-13	-10.7264	7.64798e-27	-0.772581
MYD88	0.356458	2.97557e-15	7.60344e-14	0.223503	3.43384e-13	9.23188e-12	10.7255	7.72874e-27	0.289981
IDUA	-0.761768	1.61864e-16	5.20281e-15	-0.325557	4.65771e-12	1.01e-10	-10.7219	8.03426e-27	-0.543663
CCL2	0.891697	1.07568e-14	2.46209e-13	0.603787	1.13438e-13	3.34024e-12	10.7156	8.59603e-27	0.747742
TSPAN7	-0.827136	1.17984e-12	1.84552e-11	-0.595265	8.62826e-16	3.76754e-14	-10.7145	8.69822e-27	-0.711201
NUMA1	-0.528273	2.64801e-19	1.36776e-17	-0.304761	7.053e-10	9.64329e-09	-10.7108	9.05846e-27	-0.416517
MTMR4	0.581761	4.71046e-20	2.81723e-18	0.287718	2.49022e-09	3.07572e-08	10.7003	1.0142e-26	0.43474
CITED1	-1.84813	2.18786e-21	1.60095e-19	-0.54097	1.76605e-08	1.84689e-07	-10.6979	1.04075e-26	-1.19455
NPDC1	-0.824804	5.66532e-19	2.79905e-17	-0.308501	4.65812e-10	6.58978e-09	-10.6975	1.04507e-26	-0.566653
MARS1	0.347744	5.41037e-17	1.8832e-15	0.208891	1.48969e-11	2.89028e-10	10.6959	1.0636e-26	0.278318
RNF38	-0.274308	7.79603e-08	4.88656e-07	-0.295913	1.76641e-22	2.19873e-20	-10.6958	1.06463e-26	-0.28511
NEIL1	-0.92668	1.32349e-22	1.19473e-20	-0.113959	9.55844e-08	8.54598e-07	-10.6904	1.12826e-26	-0.520319
PRAG1	-0.902168	5.82824e-20	3.41181e-18	-0.406096	2.43321e-09	3.01111e-08	-10.6868	1.17411e-26	-0.654132
GRB7	1.00871	1.06584e-12	1.68493e-11	0.919515	1.53656e-15	6.40312e-14	10.6743	1.3431e-26	0.964112
PARP3	-0.535799	5.48883e-17	1.90707e-15	-0.253208	1.90663e-11	3.57575e-10	-10.6693	1.41637e-26	-0.394503
MXD4	-0.466648	2.29203e-12	3.41648e-11	-0.32543	7.4784e-16	3.32607e-14	-10.6617	1.53787e-26	-0.396039
TOP2A	0.983059	1.75762e-16	5.61219e-15	0.549562	8.16635e-12	1.68323e-10	10.6583	1.59434e-26	0.76631
TK1	0.905967	1.25914e-18	5.84713e-17	0.442271	3.89176e-10	5.59648e-09	10.6544	1.66281e-26	0.674119
BUB1	0.910061	6.27501e-18	2.61816e-16	0.356322	1.23133e-10	1.94682e-09	10.651	1.72432e-26	0.633191
ASCC3	0.621547	1.77916e-20	1.14566e-18	0.219526	7.13896e-09	8.00742e-08	10.6508	1.72953e-26	0.420536
TPX2	0.893359	7.84312e-18	3.22369e-16	0.392144	1.10632e-10	1.77465e-09	10.6444	1.85077e-26	0.642751
NRSN1	-3.14822	3.90221e-25	5.30866e-23	-0.165211	2.7163e-06	1.7992e-05	-10.6405	1.93183e-26	-1.65671
CCDC183	-1.28989	9.40364e-24	1.02056e-21	-0.143444	5.82759e-07	4.44702e-06	-10.6381	1.98128e-26	-0.716665
EXO1	0.937212	1.35558e-16	4.41604e-15	0.384576	1.32003e-11	2.59921e-10	10.6314	2.12989e-26	0.660894
DDX52	0.552159	1.34991e-18	6.23864e-17	0.245006	4.60466e-10	6.53343e-09	10.6303	2.15402e-26	0.398582
GAD1	-1.69862	4.43403e-14	8.99754e-13	-0.779919	7.17917e-14	2.20541e-12	-10.6293	2.1768e-26	-1.23927
DHRS1	-0.471206	9.12665e-15	2.11288e-13	-0.293541	3.75641e-13	1.00288e-11	-10.6172	2.47998e-26	-0.382374
FAP	0.615023	9.3264e-09	7.00223e-08	0.630853	1.9558e-20	1.7519e-18	10.6117	2.62801e-26	0.622938
POP1	0.743546	7.22008e-26	1.11582e-23	0.135096	7.49821e-06	4.51423e-05	10.6037	2.86314e-26	0.439321
ADGRB3	-1.7476	6.32876e-27	1.12164e-24	-0.127029	2.13172e-05		-10.6028	2.8932e-26	-0.937317
PEX5L	-2.5936	1.03923e-33	4.36433e-31	-0.057592	0.00383454	0.0121918	-10.6015	2.9324e-26	-1.3256
STAT1	0.821645	7.80737e-19	3.75181e-17	0.509337	1.01413e-09	1.35509e-08	10.5853	3.48576e-26	0.665491
PDPN	0.576719	4.12522e-08	2.71798e-07	0.568827	2.68476e-21	2.78185e-19	10.5781	3.76392e-26	0.572773
MYOZ3	-1.11935	3.52232e-13	5.99509e-12	-0.40609	1.53081e-14	5.2588e-13	-10.5767	3.82267e-26	-0.762721
TMEM178A	-0.942735	2.15596e-12	3.2286e-11	-0.328602	2.23248e-15	8.97157e-14	-10.5724	3.99909e-26	-0.635668
PAMR1	-1.00298	7.5994e-16	2.15257e-14	-0.463722	5.93202e-12	1.26345e-10	-10.5654	4.31052e-26	-0.733349
SPRR3	3.32264	7.75315e-19	3.73505e-17	0.247484	1.23118e-09	1.61316e-08	10.5639	4.37969e-26	1.78506
FNDC1	0.655251	3.68189e-07	2.0047e-06	0.827904	6.58739e-23	8.76901e-21	10.5633	4.41084e-26	0.741577
SIDT2	-0.42453	2.2893e-16	7.19099e-15	-0.264125	1.70565e-11	3.25329e-10	-10.5607	4.53227e-26	-0.344328
PARPBP	0.657898	1.32006e-15	3.60184e-14	0.267887	3.85523e-12	8.45549e-11	10.5607	4.53227e-26	0.462892
CRIPAK	-0.504809	1.39775e-11	1.79772e-10	-0.481381	3.69647e-16	1.69922e-14	-10.5403	5.63117e-26	-0.493095
GALNT11	-0.343415	1.81077e-14	3.96604e-13	-0.244448	4.55296e-13	1.19884e-11	-10.5369	5.83978e-26	-0.293931
APOM	-0.737985	2.02285e-16	6.38924e-15	-0.21426	2.57343e-11	4.70259e-10	-10.5287	6.3704e-26	-0.476122
FRZB	-1.4321	3.21543e-25	4.53399e-23	-0.334699	6.498e-06	3.96688e-05	-10.5251	6.62103e-26	-0.883401
TTC12	-0.628772	5.88478e-16	1.69929e-14	-0.317243	1.10951e-11	2.21543e-10	-10.524	6.6956e-26	-0.473008
KIF4A	0.858178	1.33524e-16	4.35712e-15	0.286464	3.78438e-11	6.68598e-10	10.5236	6.72272e-26	0.572321
EEF2	-0.373515	8.34671e-11	9.27743e-10	-0.311087	4.94036e-17	2.6453e-15	-10.5234	6.74033e-26	-0.342301
BBS5	-0.497599	4.22066e-21	2.92239e-19	-0.0937546	5.22756e-08	4.97306e-07	-10.5149	7.37275e-26	-0.295677
TCEA3	-0.692236	2.43145e-14	5.1787e-13	-0.439713	4.51705e-13	1.19102e-11	-10.5108	7.70113e-26	-0.565975
CX3CR1	0.852397	2.39982e-13	4.22605e-12	0.2151	4.70627e-14	1.5086e-12	10.5106	7.72134e-26	0.533749
PLK1	0.967786	3.7315e-20	2.28117e-18	0.161265	1.59553e-08	1.67863e-07	10.4981	8.81782e-26	0.564526
PARP9	0.539436	3.40883e-14	7.08845e-13	0.384919	4.02733e-13	1.07073e-11	10.4909	9.5095e-26	0.462177
MAGI2	-1.26797	1.33854e-24	1.71707e-22	-0.102256	4.64753e-06		-10.478	1.08976e-25	-0.685113
DCLK1	-1.2951	4.07892e-15	1.01673e-13	-0.691236	3.41002e-12	7.60961e-11	-10.4738	1.13984e-25	-0.99317
CLEC7A	0.891019	2.44545e-14	5.19497e-13	0.149512	6.93001e-13	1.77595e-11	10.4691	1.1978e-25	0.520266
MYOM1	-0.525095	3.66202e-06	1.61072e-05	-0.435803	2.57432e-24	4.11227e-22	-10.4682	1.20889e-25	-0.480449
NEK11	-0.609799	9.86677e-19	4.64894e-17	-0.249095	2.51193e-09	3.10053e-08	-10.4633	1.27393e-25	-0.429447
BEND5	-0.811107	2.43873e-15	6.31519e-14	-0.20206	6.15953e-12	1.30611e-10	-10.46	1.31906e-25	-0.506584
LYPD6	-1.16216	1.41693e-13	2.57938e-12	-0.631827	1.47109e-13	4.20886e-12	-10.4542	1.40169e-25	-0.896994
H3C8	1.39486	5.03672e-10	4.79307e-09	0.45753	1.1065e-17	6.62828e-16	10.4512	1.44667e-25	0.926196
IGFL2	0.878996	2.2814e-06	1.04884e-05	0.502462	9.53595e-24	1.41701e-21	10.4461	1.52609e-25	0.690729
NIP7	0.506876	7.95426e-22	6.29756e-20	0.205413	2.42465e-07	1.99477e-06	10.4397	1.63345e-25	0.356145
PER3	-0.492735	4.78497e-09	3.79614e-08	-0.357397	5.21202e-19	3.77016e-17	-10.4384	1.65556e-25	-0.425066
B4GALT4	0.385602	3.88294e-16	1.15325e-14	0.195196	3.84152e-11	6.7682e-10	10.4314	1.78248e-25	0.290399
TNFAIP6	0.507026	5.12364e-07	2.69476e-06	0.600369	2.31787e-22	2.8121e-20	10.4287	1.8337e-25	0.553697
KIAA1211L	-0.671011	1.10469e-14	2.51656e-13	-0.412044	2.42074e-12	5.55727e-11	-10.4188	2.0352e-25	-0.541528
SORBS3	-0.57187	5.00033e-17	1.76259e-15	-0.267727	2.20562e-10	3.30826e-09	-10.4178	2.05673e-25	-0.419798
PI15	-1.67284	4.88624e-14	9.86337e-13	-0.947679	6.28985e-13	1.62494e-11	-10.415	2.11899e-25	-1.31026
TOLLIP	-0.406466	4.21488e-15	1.04657e-13	-0.279687	6.56582e-12	1.38156e-10	-10.4052	2.34776e-25	-0.343076
RPL3	-0.475835	4.0098e-15	1.00079e-13	-0.28662	6.90898e-12	1.44426e-10	-10.4045	2.36561e-25	-0.381228
DPH3	0.230542	5e-10	4.76517e-09	0.34828	2.02362e-17	1.1624e-15	10.4026	2.41194e-25	0.289411
IFIH1	0.713782	2.98875e-13	5.15046e-12	0.461831	1.21891e-13	3.55096e-12	10.4013	2.44658e-25	0.587806
GINS3	0.590968	1.01944e-18	4.79161e-17	0.189004	4.39978e-09	5.13952e-08	10.3954	2.60082e-25	0.389986
SLC25A43	0.430391	2.84612e-13	4.91783e-12	0.310047	1.37611e-13	3.96077e-12	10.3945	2.62551e-25	0.370219
EIF4A3	0.454644	5.68957e-20	3.35095e-18	0.226764	2.92571e-08	2.93628e-07	10.3916	2.70862e-25	0.340704
PCTP	0.541062	1.25976e-14	2.83307e-13	0.285512	2.86149e-12	6.49136e-11	10.3904	2.74284e-25	0.413287
TBC1D14	-0.285523	2.67806e-08	1.82938e-07	-0.312482	7.87578e-20	6.53553e-18	-10.3776	3.13523e-25	-0.299002
NUP93	0.492752	3.84884e-18	1.67083e-16	0.242955	2.1298e-09	2.66391e-08	10.3738	3.26316e-25	0.367853
IFI44	0.839182	1.38769e-11	1.78597e-10	0.60671	2.56136e-15	1.01865e-13	10.3731	3.28649e-25	0.722946
ATP6V0E2	-0.637954	2.50194e-15	6.45293e-14	-0.381616	1.42879e-11	2.7976e-10	-10.3722	3.3185e-25	-0.509785
BBOF1	-0.653718	1.94236e-14	4.23028e-13	-0.396093	2.37918e-12	5.48155e-11	-10.3695	3.41471e-25	-0.524906
CCDC130	-0.44702	6.28251e-11	7.13913e-10	-0.303428	4.58056e-16	2.08562e-14	-10.3655	3.55996e-25	-0.375224
NPY5R	-2.49525	2.00417e-21	1.47773e-19	-0.41101	2.55612e-07	2.09304e-06	-10.365	3.57688e-25	-1.45313
EIF2S2	0.482432	5.93298e-26	9.31816e-24	0.12188	3.74338e-05	0.000193467	10.3649	3.58153e-25	0.302156
ERAL1	0.421473	6.35945e-13	1.03672e-11	0.309657	9.45206e-14	2.82662e-12	10.3527	4.06972e-25	0.365565
ALPK2	0.923481	3.58999e-11	4.28624e-10	0.410508	1.09351e-15	4.66617e-14	10.3492	4.22049e-25	0.666995
KLF15	-1.22702	5.10846e-20	3.02715e-18	-0.122179	5.59576e-08	5.28555e-07	-10.3188	5.7953e-25	-0.674602
PLCD4	-0.892227	1.93217e-15	5.1061e-14	-0.359381	3.12557e-11	5.59944e-10	-10.314	6.09324e-25	-0.625804
LGALS1	0.510218	3.38744e-08	2.26509e-07	0.463886	1.48496e-19	1.17625e-17	10.2997	7.0674e-25	0.487052
FITM1	-0.915374	1.27867e-14	2.87224e-13	-0.146621	7.23346e-12	1.50715e-10	-10.2961	7.33656e-25	-0.530997
CD84	0.789618	1.74607e-09	1.49429e-08	0.383244	1.44922e-17	8.54773e-16	10.2891	7.89268e-25	0.586431
PPP1R13B	-0.341141	1.59442e-11	2.03039e-10	-0.340001	6.17258e-15	2.28863e-13	-10.2809	8.59108e-25	-0.340571
KLF6	0.41415	3.26069e-09	2.66342e-08	0.472248	6.9204e-18	4.29311e-16	10.2772	8.93075e-25	0.443199
GALNT1	0.294798	2.69846e-08	1.84266e-07	0.369117	3.00217e-19	2.28367e-17	10.2733	9.30053e-25	0.331957
SYNGR1	-0.556608	1.58801e-10	1.66452e-09	-0.482982	4.54212e-16	2.07304e-14	-10.2671	9.91722e-25	-0.519795
ABHD14A	-0.653744	1.02697e-16	3.41241e-15	-0.270196	5.08467e-10	7.17204e-09	-10.2658	1.0044e-24	-0.46197
RACGAP1	0.619815	7.06197e-16	2.00639e-14	0.310665	1.20774e-10	1.9149e-09	10.2586	1.08306e-24	0.46524
DONSON	0.575892	1.07126e-14	2.45487e-13	0.277214	1.26918e-11	2.50813e-10	10.2549	1.12501e-24	0.426553
CCL18	1.8241	1.63767e-21	1.23198e-19	0.205799	6.49435e-07	4.89986e-06	10.2543	1.13242e-24	1.01495
LZTFL1	-0.419508	4.80117e-12	6.73558e-11	-0.315792	3.45829e-14	1.12933e-12	-10.2468	1.22266e-24	-0.36765
SRPX2	0.556447	1.1975e-08	8.7993e-08	0.503778	1.54219e-18	1.03727e-16	10.2436	1.26445e-24	0.530113
DENND6B	-0.660777	2.02761e-20	1.297e-18	-0.215995	1.77702e-07	1.49862e-06	-10.2404	1.30665e-24	-0.438386
PCDH7	0.560641	2.93867e-06	1.32021e-05	0.546639	1.07474e-22	1.39201e-20	10.2387	1.32969e-24	0.55364
ALDH1L2	0.691031	8.24701e-10	7.4761e-09	0.283296	7.468e-17	3.84823e-15	10.2385	1.33233e-24	0.487163
BNIPL	-1.04163	1.37824e-14	3.08516e-13	-0.654874	1.19467e-11	2.37312e-10	-10.2384	1.33493e-24	-0.84825
IGIP	-0.46173	3.27383e-15	8.31062e-14	-0.226882	4.16863e-11	7.31094e-10	-10.2375	1.34726e-24	-0.344306
RAI14	0.519142	6.57955e-14	1.29302e-12	0.31639	3.6063e-12	7.98961e-11	10.2161	1.67888e-24	0.417766
ACACB	-0.776356	8.91896e-12	1.19154e-10	-0.56408	2.65265e-14	8.79734e-13	-10.2086	1.8141e-24	-0.670218
STOX1	-0.900314	1.45944e-14	3.25935e-13	-0.282831	1.52682e-11	2.95335e-10	-10.2081	1.82489e-24	-0.591573
EMILIN2	0.640215	2.49106e-11	3.04765e-10	0.456176	8.55792e-15	3.06108e-13	10.2056	1.87123e-24	0.548195
CORIN	0.710384	8.65158e-07	4.35518e-06	0.447595	2.538e-21	2.64407e-19	10.1825	2.37326e-24	0.57899
ATOH8	-1.20046	4.5148e-20	2.71704e-18	-0.123222	1.93777e-07	1.62064e-06	-10.1684	2.74491e-24	-0.661839
ANKRD29	-1.03298	1.49701e-15	4.04466e-14	-0.384248	1.52667e-10	2.36578e-09	-10.1681	2.75201e-24	-0.708613
PIR	0.857233	6.05535e-15	1.45857e-13	0.360831	4.82748e-11	8.3669e-10	10.1675	2.77056e-24	0.609032
FAM160A2	-0.348993	1.04915e-17	4.15316e-16	-0.164838	6.43321e-09	7.27541e-08	-10.1636	2.88218e-24	-0.256915
ZFP14	-0.419695	2.44251e-14	5.19497e-13	-0.186671	1.55564e-11	2.99699e-10	-10.1594	3.0106e-24	-0.303183
DHRS2	1.82272	4.97725e-11	5.77481e-10	0.991172	6.88383e-15	2.5279e-13	10.1528	3.22028e-24	1.40695
PANX1	0.43163	2.66076e-15	6.85342e-14	0.171235	1.1544e-10	1.8364e-09	10.1477	3.39112e-24	0.301433
CCNB2	0.858548	3.14536e-17	1.15298e-15	0.438283	3.44616e-09	4.11229e-08	10.1469	3.42182e-24	0.648415
AHSA2P	-0.623021	2.1605e-13	3.8396e-12	-0.316451	2.47385e-12	5.65887e-11	-10.1422	3.58907e-24	-0.469736
CACNA1F	-1.70564	1.24626e-23	1.30844e-21	-0.133218	1.54173e-05	8.6845e-05	-10.1417	3.60731e-24	-0.91943
CTSC	0.720733	3.12147e-13	5.36728e-12	0.502928	1.79464e-12	4.23143e-11	10.1389	3.71106e-24	0.611831
LRRN3	-1.09017	2.37122e-12	3.53178e-11	-0.450617	2.39417e-13	6.65128e-12	-10.1367	3.79835e-24	-0.770393
PIP	-2.63266	1.12823e-22	1.03505e-20	-0.758565	5.81326e-06	3.57735e-05	-10.1349	3.86926e-24	-1.69561
ZNF76	-0.334149	5.72437e-12	7.92712e-11	-0.2438	1.00669e-13	2.99647e-12	-10.1303	4.05522e-24	-0.288974
EPN3	0.705634	4.88422e-11	5.6771e-10	0.453421	9.72981e-15	3.46031e-13	10.1238	4.33429e-24	0.579527
AVL9	0.415818	7.4808e-09	5.73241e-08	0.272095	1.38103e-17	8.17067e-16	10.1233	4.3562e-24	0.343956
NIPAL3	-0.347539	3.20958e-06	1.42995e-05	-0.427332	4.5617e-22	5.34759e-20	-10.1219	4.41561e-24	-0.387436
BEND6	0.651142	1.58566e-09	1.36872e-08	0.321686	1.27569e-16	6.19129e-15	10.1196	4.52415e-24	0.486414
CENPA	0.970315	4.78127e-17	1.69476e-15	0.347864	3.3081e-09	3.96331e-08	10.1169	4.64819e-24	0.65909
WDR19	-0.385238	5.19675e-10	4.93321e-09	-0.323336	5.89493e-16	2.64637e-14	-10.1148	4.74893e-24	-0.354287
DDX5	0.37099	8.34984e-18	3.403e-16	0.217301	1.17878e-08	1.27302e-07	10.1098	4.9976e-24	0.294145
EGFL6	0.96741	3.96372e-10	3.84973e-09	0.603178	8.92096e-16	3.87769e-14	10.109	5.03868e-24	0.785294
EVL	-0.835454	1.58033e-15	4.246e-14	-0.471265	2.62549e-10	3.88934e-09	-10.1045	5.27646e-24	-0.653359
ABCG2	-1.01979	3.09784e-20	1.92425e-18	-0.0928653	3.9457e-07		-10.1025	5.38583e-24	-0.556328
PLIN2	0.575214	7.14045e-09	5.48902e-08	0.607214	1.92053e-17	1.10887e-15	10.1018	5.42424e-24	0.591214
GLRB	-0.943144	5.13482e-11	5.93623e-10	-0.685306	1.29858e-14	4.5259e-13	-10.0925	5.9636e-24	-0.814225
SPDL1	0.433516	2.20333e-14	4.73986e-13	0.200587	3.3461e-11	5.96664e-10	10.0895	6.15106e-24	0.317051
ZBTB14	-0.230836	4.40285e-13	7.3368e-12	-0.134956	2.13446e-12	4.94149e-11	-10.089	6.18106e-24	-0.182896
GCH1	0.476983	9.25606e-11	1.01943e-09	0.242739	6.74325e-15	2.48102e-13	10.0889	6.1871e-24	0.359861
ATP2A2	0.321835	3.94694e-11	4.67486e-10	0.342725	1.90364e-14	6.45856e-13	10.0855	6.40476e-24	0.33228
NTM	0.495672	2.46585e-07	1.39816e-06	0.5163	9.1302e-20	7.51145e-18	10.0827	6.5878e-24	0.505986
TMEM26	-1.21727	9.16352e-14	1.74749e-12	-0.561616	1.00886e-11	2.02925e-10	-10.0817	6.657e-24	-0.889444
KIF18A	0.849299	5.60423e-17	1.94019e-15	0.165405	4.08363e-09	4.81421e-08	10.0791	6.83311e-24	0.507352
LAIR1	0.46115	9.84482e-08	6.04329e-07	0.276067	4.53286e-19	3.34452e-17	10.0782	6.89933e-24	0.368609
TARS1	0.459094	3.26624e-19	1.67367e-17	0.260907	1.22588e-07	1.06764e-06	10.0755	7.08854e-24	0.36
TRMT10B	-0.38419	5.01968e-16	1.46481e-14	-0.119919	8.85175e-10	1.19661e-08	-10.0691	7.56619e-24	-0.252054
CA14	-1.66358	1.49623e-27	2.80622e-25	-0.0842856	0.000776585	0.00294546	-10.0672	7.71052e-24	-0.873932
MEF2D	-0.278963	5.99509e-10	5.58944e-09	-0.308763	9.2506e-16	3.9938e-14	-10.06	8.30072e-24	-0.293863
MYOC	-2.76763	7.0053e-24	7.68912e-22	-0.108629	3.35189e-05	0.000174836	-10.0585	8.43016e-24	-1.43813
AQP1	-0.710121	3.9704e-13	6.67538e-12	-0.282117	3.23233e-12	7.27236e-11	-10.0577	8.49206e-24	-0.496119
CLDN5	-0.956673	4.50874e-13	7.47894e-12	-0.479461	2.86096e-12	6.49136e-11	-10.0577	8.49635e-24	-0.718067
SPSB3	-0.492669	1.57091e-11	2.0031e-10	-0.269322	7.59893e-14	2.32319e-12	-10.0538	8.83553e-24	-0.380995
WDR6	-0.368457	3.36356e-12	4.87086e-11	-0.295224	4.15377e-13	1.09977e-11	-10.0495	9.23707e-24	-0.33184
PLK4	0.706715	7.08204e-17	2.40864e-15	0.269824	4.4853e-09	5.22667e-08	10.0486	9.31744e-24	0.488269
CCL4L2	0.81037	1.38456e-12	2.15179e-11	0.467104	1.06277e-12	2.59254e-11	10.0464	9.53152e-24	0.638737
CASP14	3.21864	4.08498e-16	1.20663e-14	0.275837	1.37658e-09	1.79809e-08	10.0368	1.05003e-23	1.74724
LRR1	0.362466	2.72257e-10	2.72794e-09	0.301098	3.33826e-15	1.30063e-13	10.0348	1.07162e-23	0.331782
NIBAN1	-0.905144	1.58982e-14	3.53368e-13	-0.543694	7.76563e-11	1.27996e-09	-10.0304	1.12037e-23	-0.724419
SERPINH1	0.433871	9.19644e-08	5.67594e-07	0.513499	9.76135e-19	6.70665e-17	10.0266	1.16473e-23	0.473685
FCRLB	-1.17064	6.21323e-11	7.0729e-10	-0.829802	2.20213e-14	7.37984e-13	-10.0245	1.18985e-23	-1.00022
FTL	0.393086	9.12857e-09	6.87508e-08	0.31937	3.47753e-17	1.91554e-15	10.0236	1.20085e-23	0.356228
NFIX	-0.622627	6.13791e-10	5.71707e-09	-0.651344	1.41251e-15	5.89899e-14	-10.0206	1.23801e-23	-0.636985
PLA2G7	0.618873	2.52573e-06	1.14913e-05	0.715011	3.18886e-21	3.25145e-19	10.0143	1.31863e-23	0.666942
GPR26	-1.87475	3.66866e-10	3.5866e-09	-0.673648	2.9215e-15	1.1429e-13	-10.0139	1.32492e-23	-1.2742
CCDC178	-0.930222	2.46685e-10	2.49109e-09	-0.356636	4.8368e-15	1.82873e-13	-10.0127	1.34012e-23	-0.643429
TEX2	0.476812	1.49973e-12	2.31036e-11	0.301039	1.54833e-12	3.66872e-11	10.0017	1.49734e-23	0.388926
RNASE2	0.554076	1.69626e-07	9.9088e-07	0.358491	5.26744e-19	3.79592e-17	9.99592	1.5881e-23	0.456283
CIPC	-0.374283	2.5007e-12	3.71604e-11	-0.282577	1.08588e-12	2.63835e-11	-9.98606	1.75417e-23	-0.32843
GARS1	0.418431	4.30289e-14	8.76827e-13	0.28238	5.07022e-11	8.7245e-10	9.9846	1.7802e-23	0.350406
C14orf93	-0.355588	3.61559e-17	1.31043e-15	-0.142218	1.23907e-08	1.33212e-07	-9.98364	1.79748e-23	-0.248903
TMEM88	-0.659365	4.49473e-11	5.26876e-10	-0.230799	5.37435e-14	1.70001e-12	-9.97676	1.92659e-23	-0.445082
CBLN4	-0.977079	6.91618e-12	9.41919e-11	-0.231564	4.20741e-13	1.11244e-11	-9.97593	1.94277e-23	-0.604322
TLE2	-0.760925	8.64578e-17	2.90468e-15	-0.324795	7.27865e-09	8.1498e-08	-9.97474	1.96617e-23	-0.54286
NRIP2	-0.697774	1.3843e-19	7.55419e-18	-0.0855987	4.4587e-07	3.48995e-06	-9.97146	2.03219e-23	-0.391686
MYO1D	0.43402	3.84332e-11	4.57289e-10	0.330639	7.51162e-14	2.30016e-12	9.96214	2.23196e-23	0.38233
EIF4G1	0.376257	2.165e-19	1.13912e-17	0.154091	3.71936e-07	2.95959e-06	9.96127	2.25167e-23	0.265174
ZNFX1	0.42533	1.7747e-13	3.18711e-12	0.27392	1.81963e-11	3.43313e-10	9.95929	2.29693e-23	0.349625
MAD2L1	0.761393	5.62289e-17	1.94317e-15	0.402571	1.17024e-08	1.26451e-07	9.95386	2.42591e-23	0.581982
CCL13	1.31737	2.87269e-11	3.48366e-10	0.559751	1.16465e-13	3.41364e-12	9.95161	2.48146e-23	0.93856
TAP1	0.832703	6.67849e-15	1.59278e-13	0.482819	3.33776e-10	4.8446e-09	9.95086	2.50012e-23	0.657761
ADCY4	-0.611669	6.83089e-11	7.73047e-10	-0.449883	4.63482e-14	1.49069e-12	-9.94626	2.61837e-23	-0.530776
FUCA2	0.445683	3.88201e-14	7.97794e-13	0.232929	8.17895e-11	1.34346e-09	9.94345	2.69339e-23	0.339306
CBX2	0.897177	7.48464e-10	6.85578e-09	0.786355	2.67864e-15	1.05429e-13	9.94229	2.72491e-23	0.841766
OASL	0.710156	5.42387e-07	2.83338e-06	0.624998	1.66706e-19	1.30966e-17	9.93053	3.06623e-23	0.667577
C17orf97	-0.758284	3.02354e-19	1.55343e-17	-0.299553	3.93917e-07	3.12283e-06	-9.92759	3.15811e-23	-0.528919
PDE2A	-0.668676	1.27598e-10	1.36865e-09	-0.157013	2.76036e-14	9.13874e-13	-9.92714	3.17224e-23	-0.412844
GLRX3	0.415436	1.21076e-20	8.01006e-19	0.226437	2.36851e-06	1.59193e-05	9.92417	3.268e-23	0.320937
TMEM104	0.446726	1.51666e-15	4.08631e-14	0.174627	1.37701e-09	1.79809e-08	9.92334	3.29535e-23	0.310676
RRM2	0.980465	1.8862e-19	1.00379e-17	0.196306	5.69318e-07	4.35833e-06	9.91437	3.60525e-23	0.588386
CAMTA2	-0.530511	1.0929e-26	1.88505e-24	-0.0657435	0.000924	0.00343792	-9.90381	4.00718e-23	-0.298127
POLDIP2	0.340159	6.82388e-10	6.31037e-09	0.324624	4.72694e-15	1.79427e-13	9.90239	4.06454e-23	0.332392
PHF2	-0.266761	4.39897e-11	5.16591e-10	-0.199366	1.23098e-13	3.57526e-12	-9.90189	4.08501e-23	-0.233063
APBB3	-0.600225	1.01229e-14	2.32525e-13	-0.292242	3.77734e-10	5.45818e-09	-9.89996	4.16421e-23	-0.446233
NDRG2	-0.748326	1.2676e-10	1.36193e-09	-0.489198	4.10711e-14	1.33214e-12	-9.89141	4.53595e-23	-0.618762
FOXO4	-0.476544	5.77454e-15	1.3979e-13	-0.20509	6.67065e-10	9.17286e-09	-9.88711	4.73497e-23	-0.340817
SERPINB8	0.481467	4.26415e-10	4.11875e-09	0.232355	1.04899e-14	3.68936e-13	9.88338	4.91463e-23	0.356911
RRNAD1	-0.536413	9.62167e-18	3.86427e-16	-0.227864	6.97461e-08	6.42461e-07	-9.87843	5.16368e-23	-0.382139
LOC400027	-0.449337	2.50278e-13	4.37941e-12	-0.287598	2.93448e-11	5.3017e-10	-9.87728	5.22329e-23	-0.368468
DDAH1	-0.341025	1.25998e-06	6.08506e-06	-0.432383	7.48231e-20	6.23602e-18	-9.87574	5.30419e-23	-0.386704
PRDM1	0.508677	5.75239e-10	5.39178e-09	0.413666	7.95687e-15	2.87783e-13	9.87498	5.3442e-23	0.461171
ANKRD22	0.765153	4.60186e-11	5.3878e-10	0.438522	1.70027e-13	4.82851e-12	9.86679	5.79904e-23	0.601837
AVEN	0.388183	1.61025e-11	2.0465e-10	0.248176	5.45903e-13	1.42373e-11	9.86481	5.91442e-23	0.31818
CHDH	-0.621103	3.11588e-11	3.76203e-10	-0.180841	2.74047e-13	7.52607e-12	-9.86241	6.05757e-23	-0.400972
CPT1B	-0.67123	1.59325e-14	3.53368e-13	-0.250993	4.01751e-10	5.76866e-09	-9.85223	6.70405e-23	-0.461112
SRXN1	0.500021	2.188e-17	8.23932e-16	0.216297	5.19266e-08	4.94231e-07	9.84854	6.95488e-23	0.358159
MAGEA12	4.36614	3.68962e-25	5.09115e-23	0.0990253	0.000370671	0.00152215	9.84447	7.24206e-23	2.23258
LALBA	-5.74902	1.12448e-10	1.219e-09	-0.503996	8.02071e-14	2.43659e-12	-9.84234	7.39692e-23	-3.12651
TXNRD1	0.493968	1.48161e-13	2.69254e-12	0.306222	6.71125e-11	1.12356e-09	9.83994	7.5759e-23	0.400095
TP73-AS1	-0.496322	5.75801e-18	2.41811e-16	-0.118917	1.50439e-07	1.28624e-06	-9.8212	9.12495e-23	-0.30762
TMEM59	-0.292785	6.37427e-08	4.068e-07	-0.332869	2.30229e-17	1.3057e-15	-9.81846	9.37659e-23	-0.312827
MTHFD1L	0.813756	5.82812e-17	2.00691e-15	0.299945	3.50395e-08	3.4658e-07	9.81665	9.54636e-23	0.55685
ELMOD3	-0.435382	3.09739e-18	1.3661e-16	-0.163046	2.334e-07	1.92597e-06	-9.8135	9.84895e-23	-0.299214
NCCRP1	1.84854	6.28305e-17	2.15206e-15	0.626466	3.61187e-08	3.56702e-07	9.80661	1.05454e-22	1.2375
SEZ6L2	-0.830407	4.9173e-10	4.69794e-09	-0.754069	2.25528e-14	7.54477e-13	-9.7983	1.14497e-22	-0.792238
WARS1	0.678238	1.59686e-15	4.28447e-14	0.378961	4.03605e-09	4.76105e-08	9.79479	1.18545e-22	0.528599
CDC45	0.803898	1.31631e-12	2.04903e-11	0.462786	1.54308e-11	2.97877e-10	9.78379	1.32162e-22	0.633342
S100A10	0.68903	3.47163e-12	5.01232e-11	0.416917	6.39832e-12	1.3478e-10	9.77763	1.40456e-22	0.552973
FAAH	-0.611454	1.93476e-11	2.42699e-10	-0.402276	1.14005e-12	2.7593e-11	-9.77455	1.44792e-22	-0.506865
TIMM17A	0.460476	1.57883e-21	1.20078e-19	0.0830973	1.77261e-05	9.86333e-05	9.77318	1.46768e-22	0.271786
CCDC25	-0.292161	3.32598e-09	2.71217e-08	-0.331406	2.68399e-15	1.05429e-13	-9.77181	1.4877e-22	-0.311784
CBFB	0.425078	3.34229e-17	1.21981e-15	0.206878	7.40945e-08	6.79253e-07	9.7686	1.53562e-22	0.315978
RAI2	-0.979027	2.20039e-14	4.73881e-13	-0.307615	6.62745e-10	9.12218e-09	-9.76732	1.55512e-22	-0.643321
KIF20A	0.824369	3.28799e-15	8.33562e-14	0.349626	3.00259e-09	3.62904e-08	9.76579	1.57872e-22	0.586998
SCGB3A1	-1.60443	3.84572e-10	3.74454e-09	-1.1666	4.33745e-14	1.39974e-12	-9.76558	1.58202e-22	-1.38552
RHBDL1	-1.00736	3.35559e-13	5.72644e-12	-0.411987	6.53943e-11	1.09671e-09	-9.76526	1.58712e-22	-0.709673
S100A9	1.79537	3.26702e-12	4.74529e-11	1.18517	8.07729e-12	1.66847e-10	9.76013	1.66949e-22	1.49027
TPRG1L	-0.265155	6.32708e-09	4.91067e-08	-0.262426	1.31039e-15	5.50851e-14	-9.75913	1.686e-22	-0.263791
STRADA	0.359673	3.70381e-10	3.61182e-09	0.287688	4.95194e-14	1.57419e-12	9.75751	1.71308e-22	0.32368
CDR2L	0.415083	1.75495e-08	1.24595e-07	0.451336	3.26355e-16	1.51475e-14	9.75647	1.7307e-22	0.43321
ALYREF	0.567065	8.89221e-14	1.70247e-12	0.364106	2.35912e-10	3.51648e-09	9.75265	1.7972e-22	0.465586
LTBP3	-0.597554	1.57306e-18	7.23531e-17	-0.206935	5.50898e-07	4.23253e-06	-9.75242	1.8012e-22	-0.402245
POLQ	0.920356	1.69251e-19	9.13292e-18	0.230482	1.96273e-06	1.33797e-05	9.75014	1.84217e-22	0.575419
IZUMO4	-1.11376	1.25516e-20	8.27547e-19	-0.0994338	7.79257e-06	4.66945e-05	-9.74587	1.92118e-22	-0.606597
NKTR	-0.324536	1.52988e-08	1.09949e-07	-0.306756	4.51951e-16	2.06765e-14	-9.7453	1.932e-22	-0.315646
NID2	0.605817	2.35563e-11	2.89111e-10	0.188763	1.31056e-12	3.14026e-11	9.74059	2.02373e-22	0.39729
PSD	-1.13525	6.67453e-17	2.27807e-15	-0.111338	5.96958e-08	5.58472e-07	-9.73853	2.06514e-22	-0.623292
ABCA8	-0.786363	2.41595e-05	8.98517e-05	-0.634782	1.30265e-21	1.41878e-19	-9.73832	2.06955e-22	-0.710573
ARRB1	-0.407422	6.29215e-06	2.64992e-05	-0.608444	2.14813e-20	1.90636e-18	-9.73759	2.08432e-22	-0.507933
TRIM47	0.631189	3.40074e-12	4.92101e-11	0.344524	9.88191e-12	1.99396e-10	9.73565	2.12446e-22	0.487857
PGAM4	0.451469	9.13271e-15	2.11288e-13	0.29141	1.89295e-09	2.40503e-08	9.72804	2.28972e-22	0.371439
RDH10	1.15171	3.1257e-14	6.54905e-13	0.538161	7.28157e-10	9.94162e-09	9.72473	2.36522e-22	0.844937
CSGALNACT2	0.341594	4.33724e-11	5.10584e-10	0.175588	8.02266e-13	2.01819e-11	9.72473	2.36538e-22	0.258591
SPAG8	-0.937591	3.7636e-16	1.12027e-14	-0.154955	2.09574e-08	2.16684e-07	-9.72261	2.41518e-22	-0.546273
C1QB	0.497685	2.90529e-06	1.30697e-05	0.650974	1.16681e-19	9.35843e-18	9.72241	2.41986e-22	0.57433
MRPL27	0.459243	3.28068e-09	2.67862e-08	0.398219	4.87193e-15	1.83839e-13	9.72065	2.46207e-22	0.428731
KDM4B	-0.640177	7.01842e-13	1.13839e-11	-0.256692	5.5009e-11	9.39811e-10	-9.71267	2.66282e-22	-0.448434
RAB23	0.56568	6.87751e-16	1.96829e-14	0.25968	1.48767e-08	1.57467e-07	9.71257	2.66522e-22	0.41268
ABCC2	2.12873	2.43983e-34	1.0712e-31	0.0445297	0.129694	0.251173	9.71212	2.67717e-22	1.08663
EIF4B	-0.237731	3.60582e-07	1.96827e-06	-0.345637	5.47102e-18	3.42725e-16	-9.70983	2.73806e-22	-0.291684
CNEP1R1	0.29242	3.07828e-11	3.71896e-10	0.238871	1.3676e-12	3.26065e-11	9.70863	2.77048e-22	0.265645
G6PD	0.71197	5.75783e-19	2.83749e-17	0.311343	1.3448e-06	9.4669e-06	9.70831	2.779e-22	0.511657
LOX	0.63507	9.29069e-09	6.98116e-08	0.50726	1.41166e-15	5.89899e-14	9.7069	2.81774e-22	0.571165
DDIAS	0.731356	2.2224e-14	4.77556e-13	0.298865	1.12766e-09	1.49077e-08	9.70664	2.82493e-22	0.515111
LEAP2	-0.806114	4.74166e-14	9.61169e-13	-0.172425	6.75709e-10	9.26332e-09	-9.6948	3.17265e-22	-0.489269
UBD	1.48799	2.41108e-15	6.26882e-14	0.736677	6.94205e-09	7.80459e-08	9.69475	3.17406e-22	1.11233
BOC	-0.852691	4.99583e-13	8.23459e-12	-0.275509	8.88958e-11	1.45025e-09	-9.69453	3.18103e-22	-0.5641
GBA2	-0.306385	1.1268e-10	1.22084e-09	-0.195105	3.92327e-13	1.04597e-11	-9.69236	3.24944e-22	-0.250745
SCN4A	-0.777245	8.56001e-09	6.48988e-08	-0.148781	1.89138e-15	7.73045e-14	-9.69112	3.28908e-22	-0.463013
NOS1AP	-0.508422	6.81762e-05	0.000228889	-0.548078	2.72658e-22	3.24632e-20	-9.68228	3.58616e-22	-0.52825
ME2	0.422525	1.64641e-10	1.722e-09	0.326349	2.87491e-13	7.83915e-12	9.6812	3.62444e-22	0.374437
PSMA6	0.445783	2.86115e-16	8.84348e-15	0.264472	3.61847e-08	3.57171e-07	9.67857	3.71875e-22	0.355127
TLE5	-0.482959	1.92413e-15	5.09182e-14	-0.205439	9.40037e-09	1.03318e-07	-9.67842	3.7244e-22	-0.344199
CLEC3B	-0.810906	2.98659e-11	3.61724e-10	-0.401274	1.96299e-12	4.57211e-11	-9.67627	3.80323e-22	-0.60609
LRRC56	-0.856954	2.15008e-16	6.7647e-15	-0.286534	4.51722e-08	4.35129e-07	-9.67516	3.84499e-22	-0.571744
KPNA4	0.414372	2.95462e-23	2.95738e-21	0.122301	0.00018007	0.000797726	9.67299	3.92724e-22	0.268337
TLCD3B	-1.34439	6.97019e-14	1.36424e-12	-0.506665	6.00144e-10	8.33996e-09	-9.67239	3.95047e-22	-0.925528
ERCC6L	0.831478	2.13999e-18	9.65259e-17	0.116728	8.89281e-07	6.50386e-06	9.66215	4.36621e-22	0.474103
ZNF302	-0.300107	4.92885e-08	3.19837e-07	-0.282926	2.26917e-16	1.07137e-14	-9.65964	4.47453e-22	-0.291516
KIAA1549L	1.08642	8.38086e-18	3.40845e-16	0.233935	4.26343e-07	3.35629e-06	9.65275	4.78531e-22	0.660176
NEK2	0.752676	9.37343e-14	1.784e-12	0.40358	5.84412e-10	8.15968e-09	9.64778	5.02309e-22	0.578128
PSMB9	0.600309	8.50503e-08	5.28466e-07	0.596988	1.27579e-16	6.19129e-15	9.6392	5.46115e-22	0.598648
TMEM45A	1.0013	6.30735e-14	1.24586e-12	0.563508	9.00792e-10	1.21686e-08	9.63617	5.62475e-22	0.782402
KLHDC1	-0.847259	3.62636e-25	5.03986e-23	-0.0567537	0.00110506	0.00404253	-9.63505	5.6863e-22	-0.452007
IQCK	-0.398923	9.67561e-10	8.64939e-09	-0.346543	5.88803e-14	1.84424e-12	-9.63449	5.71779e-22	-0.372733
ZNF211	-0.419368	4.79345e-14	9.69632e-13	-0.197697	1.1738e-09	1.54537e-08	-9.63165	5.87793e-22	-0.308533
CENPI	1.02787	4.26005e-18	1.84106e-16	0.0870226	7.83043e-07	5.80215e-06	9.62455	6.29818e-22	0.557447
FKBP14	0.480872	1.01579e-10	1.10927e-09	0.324373	9.15452e-13	2.27015e-11	9.62177	6.47079e-22	0.402622
C1QTNF4	-1.30589	1.10923e-17	4.38204e-16	-0.196852	4.8073e-07	3.7399e-06	-9.61372	6.99752e-22	-0.751373
NNMT	0.393284	0.000254631	0.00075588	0.539976	2.93646e-23	4.0192e-21	9.61128	7.16555e-22	0.46663
IGFALS	-1.44461	5.73936e-15	1.39639e-13	-0.31428	7.5505e-09	8.41486e-08	-9.60799	7.39812e-22	-0.879443
BCL2	-0.786083	9.90201e-12	1.30839e-10	-0.501642	1.25415e-11	2.48356e-10	-9.60375	7.70885e-22	-0.643863
OAS1	0.57831	8.65265e-07	4.35518e-06	0.634348	4.92226e-18	3.10378e-16	9.59912	8.06336e-22	0.606329
FGF2	-0.861585	2.12807e-08	1.48572e-07	-0.343713	1.56221e-15	6.4959e-14	-9.59769	8.17586e-22	-0.602649
FAM221A	-0.549838	7.43781e-10	6.81611e-09	-0.206781	1.20829e-13	3.52539e-12	-9.5971	8.22233e-22	-0.37831
DPP3	0.52605	7.86798e-15	1.84235e-13	0.241463	6.68208e-09	7.52578e-08	9.59432	8.44746e-22	0.383757
GPNMB	0.521695	1.44513e-07	8.56875e-07	0.583277	9.79453e-17	4.86403e-15	9.59308	8.54921e-22	0.552486
RBL1	0.862455	1.3759e-21	1.05475e-19	0.0858877	5.82414e-05	0.000288696	9.59099	8.72477e-22	0.474171
S100A8	1.85416	2.56859e-13	4.48239e-12	1.10802	4.17338e-10	5.97011e-09	9.59026	8.78644e-22	1.48109
GNPTG	-0.409576	6.29762e-10	5.85736e-09	-0.300746	1.65822e-13	4.7161e-12	-9.58597	9.15963e-22	-0.355161
LAG3	1.05607	4.96347e-13	8.19525e-12	0.4523	2.5394e-10	3.76763e-09	9.58191	9.52682e-22	0.754183
CFAP70	-0.724223	8.129e-10	7.37951e-09	-0.297709	1.33298e-13	3.84818e-12	-9.57793	9.90136e-22	-0.510966
CLBA1	-0.562269	5.89239e-15	1.42464e-13	-0.260619	1.00743e-08	1.10099e-07	-9.57119	1.05684e-21	-0.411444
CCDC96	-0.714397	2.11482e-14	4.5691e-13	-0.116266	3.92175e-09	4.63192e-08	-9.5678	1.09208e-21	-0.415332
MAML3	-0.45769	2.60223e-11	3.1756e-10	-0.131034	6.76664e-12	1.41914e-10	-9.56714	1.099e-21	-0.294362
LRP8	1.08152	5.01328e-20	2.97989e-18	0.274654	1.26653e-05	7.24502e-05	9.56683	1.10233e-21	0.678087
DESI2	0.460996	1.20525e-13	2.21955e-12	0.241363	9.91903e-10	1.32871e-08	9.56497	1.12234e-21	0.351179
AARS1	0.458682	2.00635e-14	4.35981e-13	0.228951	4.26e-09	4.99755e-08	9.5629	1.14498e-21	0.343816
PLXNB1	-0.486305	5.22891e-14	1.05002e-12	-0.327672	2.00009e-09	2.52119e-08	-9.56282	1.14589e-21	-0.406989
FRS3	-0.449136	3.00539e-12	4.39501e-11	-0.180928	5.99003e-11	1.01434e-09	-9.56111	1.16495e-21	-0.315032
THBS2	0.725178	1.90138e-10	1.96107e-09	0.53571	8.71129e-13	2.16585e-11	9.55907	1.18814e-21	0.630444
PRAME	1.6957	2.32346e-08	1.60474e-07	0.747696	2.16125e-15	8.7219e-14	9.55848	1.19498e-21	1.2217
PSD4	-0.407818	5.47597e-13	8.97241e-12	-0.218932	2.9248e-10	4.31593e-09	-9.557	1.21214e-21	-0.313375
ADAP2	0.353508	3.52395e-07	1.92794e-06	0.387343	3.69404e-17	2.02317e-15	9.55672	1.21543e-21	0.370426
SMOC2	-1.01305	1.88779e-16	6.00312e-15	-0.463997	1.26361e-07	1.09553e-06	-9.55517	1.23383e-21	-0.738523
CYYR1	-0.531559	4.74404e-08	3.09195e-07	-0.382821	8.46456e-16	3.7045e-14	-9.55156	1.27763e-21	-0.45719
DCBLD1	0.699927	5.58707e-20	3.30065e-18	0.186805	1.33668e-05	7.6213e-05	9.55022	1.29423e-21	0.443366
COL5A2	0.649028	4.85226e-09	3.84007e-08	0.573518	1.98289e-14	6.66843e-13	9.54869	1.3134e-21	0.611273
OGFOD1	0.308335	3.7443e-13	6.3283e-12	0.190439	4.46992e-10	6.36582e-09	9.54676	1.3381e-21	0.249387
SQLE	0.660676	3.57455e-12	5.15322e-11	0.458751	6.2427e-11	1.05155e-09	9.53948	1.43548e-21	0.559713
LLPH	0.32105	2.59247e-11	3.1657e-10	0.274532	8.99731e-12	1.84066e-10	9.53868	1.44661e-21	0.297791
ERBB2	0.993692	7.05937e-11	7.95177e-10	0.806111	3.19248e-12	7.19115e-11	9.53772	1.4601e-21	0.899902
HSPH1	0.574509	4.46578e-17	1.59169e-15	0.244817	3.68514e-07	2.9348e-06	9.53499	1.49896e-21	0.409663
DUSP14	0.354586	1.45746e-08	1.05411e-07	0.367281	5.50015e-15	2.05121e-13	9.5328	1.53103e-21	0.360934
IFT172	-0.302487	1.92593e-11	2.41749e-10	-0.206071	1.29008e-11	2.54419e-10	-9.5327	1.53241e-21	-0.254279
LGALS9	0.40058	2.96425e-05	0.000108126	0.504976	1.34371e-20	1.21498e-18	9.53243	1.5364e-21	0.452778
PJVK	-0.50729	9.79313e-09	7.31568e-08	-0.148498	9.58074e-15	3.41363e-13	-9.53107	1.55665e-21	-0.327894
FAM189A2	-0.865294	1.57234e-09	1.35782e-08	-0.566482	9.96106e-14	2.96957e-12	-9.53051	1.56506e-21	-0.715888
RALYL	-2.78162	5.35984e-11	6.16685e-10	-0.527437	4.68431e-12	1.01347e-10	-9.52855	1.5949e-21	-1.65453
PXDN	0.580015	5.09706e-12	7.11452e-11	0.387646	5.10457e-11	8.77575e-10	9.52522	1.64687e-21	0.48383
PGM5	-0.824416	3.53344e-10	3.46845e-09	-0.486535	6.34488e-13	1.63475e-11	-9.52205	1.69792e-21	-0.655476
TMEM121B	-0.991741	1.89744e-14	4.14464e-13	-0.235231	6.3814e-09	7.22108e-08	-9.52037	1.72563e-21	-0.613486
FTSJ1	0.245508	2.1703e-09	1.83003e-08	0.149899	7.87967e-14	2.40136e-12	9.51542	1.80984e-21	0.197704
CBX6	-0.351552	0.000206677	0.000625797	-0.494388	2.03322e-22	2.49838e-20	-9.51117	1.88526e-21	-0.42297
PARP14	0.617258	2.93076e-14	6.16066e-13	0.300942	4.96841e-09	5.7477e-08	9.51028	1.90148e-21	0.4591
EFHC1	-0.446854	7.90218e-11	8.80359e-10	-0.270246	3.83298e-12	8.41631e-11	-9.50752	1.9527e-21	-0.35855
TEF	-0.471839	2.52325e-12	3.74092e-11	-0.220991	1.23651e-10	1.95245e-09	-9.50124	2.07401e-21	-0.346415
TRAPPC12	-0.29108	1.25494e-10	1.34983e-09	-0.208939	2.55172e-12	5.82309e-11	-9.49854	2.12848e-21	-0.250009
FOSL1	1.8497	3.07608e-31	9.90396e-29	0.051698	0.0709524	0.152118	9.49699	2.16037e-21	0.950698
SPPL2A	0.3674	1.39738e-10	1.48485e-09	0.262081	2.32875e-12	5.37181e-11	9.49603	2.18051e-21	0.31474
GRIN2C	-0.825284	2.90135e-07	1.61849e-06	-0.519596	1.05231e-16	5.159e-15	-9.49537	2.1944e-21	-0.67244
SLC7A3	-1.89039	4.17849e-14	8.55086e-13	-0.161687	4.41277e-09	5.14841e-08	-9.49167	2.27373e-21	-1.02604
FNDC5	-0.958936	2.12294e-15	5.55704e-14	-0.222947	4.17995e-08	4.06729e-07	-9.48727	2.37175e-21	-0.590942
IL2RA	1.14765	2.18661e-13	3.88244e-12	0.16332	1.20212e-09	1.57733e-08	9.48713	2.37491e-21	0.655484
SERGEF	-0.577731	2.45105e-17	9.14083e-16	-0.241147	7.63858e-07	5.68196e-06	-9.4855	2.41231e-21	-0.409439
POSTN	0.790812	4.77708e-11	5.55926e-10	0.640775	8.79931e-12	1.80207e-10	9.47708	2.61503e-21	0.715794
SIGLEC9	0.5657	8.02891e-10	7.2955e-09	0.143336	3.9558e-13	1.05318e-11	9.47623	2.63624e-21	0.354518
BIN3	-0.381366	1.01348e-09	9.03479e-09	-0.216545	3.10324e-13	8.40199e-12	-9.47319	2.71428e-21	-0.298956
AGER	-0.399201	5.6822e-07	2.95157e-06	-0.445043	4.70558e-17	2.53374e-15	-9.47208	2.74321e-21	-0.422122
CHST1	-1.06886	1.84218e-12	2.79554e-11	-0.613558	2.16107e-10	3.25417e-09	-9.47196	2.74645e-21	-0.841209
FAM161B	-0.794159	2.18535e-18	9.79503e-17	-0.0834838	3.36787e-06	2.18843e-05	-9.4712	2.76651e-21	-0.438821
PINK1	-0.386873	1.0185e-13	1.91582e-12	-0.169501	2.65612e-09	3.25752e-08	-9.46818	2.84755e-21	-0.278187
PIGS	0.446451	1.94625e-12	2.93731e-11	0.271551	2.17919e-10	3.27821e-09	9.46564	2.91777e-21	0.359001
SMARCC2	-0.221271	3.03625e-10	3.0203e-09	-0.242681	1.35166e-12	3.23471e-11	-9.46521	2.92963e-21	-0.231976
KAT8	-0.408487	2.79311e-11	3.39568e-10	-0.254463	1.79809e-11	3.40253e-10	-9.46012	3.07592e-21	-0.331475
N4BP2L1	-0.585837	1.08179e-14	2.47022e-13	-0.180595	1.73357e-08	1.81589e-07	-9.45114	3.35147e-21	-0.383216
GLCE	-0.484896	4.87312e-09	3.85499e-08	-0.426197	5.97009e-14	1.86689e-12	-9.44708	3.48425e-21	-0.455547
AURKB	0.922097	7.6559e-15	1.79704e-13	0.364957	2.35099e-08	2.40353e-07	9.4449	3.55731e-21	0.643527
SHCBP1	1.09697	1.87875e-28	4.07794e-26	0.0397763	0.0224406	0.0569831	9.43752	3.81708e-21	0.568374
RXRA	-0.330208	1.10623e-08	8.18777e-08	-0.320704	2.35636e-14	7.86916e-13	-9.435	3.91011e-21	-0.325456
AKR1B10	2.42382	3.79265e-19	1.923e-17	0.349537	1.08186e-05	6.28811e-05	9.43491	3.91328e-21	1.38668
NUP62	0.113585	0.00527223	0.0115988	0.560779	5.29676e-26	1.03606e-23	9.42996	4.10237e-21	0.337182
ANGPTL7	-2.22599	7.64132e-18	3.14744e-16	-0.146685	2.23764e-06	1.51033e-05	-9.42965	4.11457e-21	-1.18634
RPL15	-0.27287	6.35142e-09	4.9256e-08	-0.340145	5.29897e-14	1.68172e-12	-9.42684	4.22627e-21	-0.306507
KIT	-0.710912	6.90941e-06	2.87912e-05	-0.881128	1.00225e-18	6.86146e-17	-9.42667	4.2333e-21	-0.79602
FILIP1L	0.457196	1.04209e-06	5.13525e-06	0.447561	3.13996e-17	1.74971e-15	9.42203	4.42471e-21	0.452379
SLC22A17	-1.06215	1.36141e-18	6.27678e-17	-0.357279	6.08108e-06	3.73257e-05	-9.42157	4.44412e-21	-0.709713
PTTG1	0.715304	4.49785e-12	6.3423e-11	0.442502	1.53241e-10	2.37276e-09	9.42057	4.48647e-21	0.578903
ZNF30	-0.381688	8.6734e-11	9.59089e-10	-0.222213	8.27104e-12	1.70115e-10	-9.42022	4.50139e-21	-0.301951
NCDN	-0.446739	1.43527e-10	1.51843e-09	-0.255462	4.87677e-12	1.05155e-10	-9.41952	4.53135e-21	-0.351101
CLDN1	1.55792	7.01075e-21	4.71895e-19	0.377314	7.94369e-05	0.000381923	9.41844	4.57853e-21	0.967616
MARCO	2.22078	6.75176e-22	5.41206e-20	0.246949	0.000221143	0.000958636	9.41226	4.85567e-21	1.23387
IKBIP	0.296014	7.54777e-08	4.74326e-07	0.187245	2.19252e-15	8.82952e-14	9.40986	4.96778e-21	0.24163
TEX45	-0.90821	1.15274e-10	1.24824e-09	-0.214311	6.85543e-12	1.43463e-10	-9.40881	5.01788e-21	-0.561261
C7	-1.36739	1.89713e-11	2.38444e-10	-0.444273	4.39102e-11	7.66589e-10	-9.40733	5.08901e-21	-0.90583
BMP1	0.525359	5.95553e-09	4.65408e-08	0.310882	7.24705e-14	2.2227e-12	9.40545	5.18072e-21	0.41812
TRIM4	-0.277258	1.15611e-09	1.02495e-08	-0.274605	5.5355e-13	1.44171e-11	-9.40288	5.30913e-21	-0.275932
CDC20	1.03175	2.16999e-19	1.13912e-17	0.381178	1.7655e-05	9.82946e-05	9.40238	5.33408e-21	0.706464
UBE2C	0.8848	1.14278e-14	2.59416e-13	0.482447	2.65008e-08	2.68496e-07	9.39418	5.76648e-21	0.683623
MORN4	-0.432629	1.26278e-13	2.32107e-12	-0.140047	4.26997e-09	5.00618e-08	-9.39278	5.84348e-21	-0.286338
PCSK4	-1.13408	2.97809e-18	1.31649e-16	-0.162416	4.87424e-06	3.06141e-05	-9.39209	5.88239e-21	-0.648249
NCOA3	0.50391	4.5508e-16	1.33605e-14	0.188193	2.48615e-07	2.04099e-06	9.39156	5.91201e-21	0.346051
NRBP1	0.354808	3.52443e-18	1.54738e-16	0.124679	4.47907e-06	2.82897e-05	9.39108	5.9388e-21	0.239743
PPIL1	0.410447	7.59972e-17	2.57564e-15	0.191442	7.72037e-07	5.73167e-06	9.39011	5.99379e-21	0.300945
ADCY7	0.542369	9.35052e-11	1.02909e-09	0.140431	1.11823e-11	2.2282e-10	9.38154	6.50186e-21	0.3414
ESPL1	0.645196	2.28535e-10	2.32238e-09	0.183698	4.61664e-12	1.00222e-10	9.37462	6.94239e-21	0.414447
NLRC5	0.672984	8.85083e-12	1.18407e-10	0.234828	1.2601e-10	1.98642e-09	9.37338	7.02459e-21	0.453906
GPRC5A	0.737033	1.16781e-09	1.03437e-08	0.4594	7.52483e-13	1.90621e-11	9.3721	7.11059e-21	0.598216
CMSS1	0.438995	4.3604e-13	7.2867e-12	0.233105	2.00049e-09	2.52119e-08	9.36326	7.73167e-21	0.33605
CCT5	0.579384	1.54962e-22	1.3859e-20	0.149715	0.000520661	0.00205955	9.36038	7.94517e-21	0.364549
RNF165	-0.647681	2.55704e-07	1.44436e-06	-0.513443	6.42673e-16	2.87836e-14	-9.35815	8.11474e-21	-0.580562
SAMD5	-0.895068	1.37268e-09	1.19772e-08	-0.255114	7.45181e-13	1.89197e-11	-9.35469	8.38455e-21	-0.575091
ATP1B3	0.45795	3.05195e-12	4.45299e-11	0.339752	4.04761e-10	5.80319e-09	9.35325	8.49958e-21	0.398851
BORCS6	-0.51783	4.36299e-14	8.87203e-13	-0.144894	1.386e-08	1.47356e-07	-9.35134	8.65404e-21	-0.331362
LOC389033	-1.68408	1.12102e-08	8.28775e-08	-0.782405	5.82858e-14	1.83161e-12	-9.35021	8.74714e-21	-1.23324
UBE2L6	0.499754	2.09117e-09	1.76716e-08	0.398606	4.82802e-13	1.26952e-11	9.34839	8.89943e-21	0.44918
MORN1	-0.878209	1.1747e-18	5.48137e-17	-0.105179	1.09289e-05	6.34647e-05	-9.34443	9.23855e-21	-0.491694
KIF2C	0.903253	3.3377e-17	1.21981e-15	0.282501	1.79157e-06	1.23313e-05	9.34068	9.57191e-21	0.592877
ACTL6A	0.457163	1.14513e-17	4.50543e-16	0.196548	3.31809e-06	2.15974e-05	9.33976	9.65565e-21	0.326856
DESI1	0.399998	1.63454e-10	1.7108e-09	0.274686	9.46305e-12	1.91752e-10	9.33855	9.76654e-21	0.337342
DLGAP5	0.807687	6.07636e-14	1.20765e-12	0.262152	1.19668e-08	1.29017e-07	9.33849	9.77146e-21	0.534919
FAM172A	-0.259368	1.43511e-06	6.87243e-06	-0.256447	5.36552e-17	2.85699e-15	-9.33272	1.03188e-20	-0.257907
CRBN	-0.271007	1.07659e-11	1.4081e-10	-0.201566	1.59166e-10	2.45855e-09	-9.32829	1.07594e-20	-0.236287
GTPBP4	0.595427	2.40106e-22	2.0707e-20	0.159286	0.000531456	0.00209792	9.32503	1.10953e-20	0.377357
POTEM	0.408568	2.72142e-08	1.85637e-07	0.2414	2.51312e-14	8.36355e-13	9.31944	1.16953e-20	0.324984
BCKDHB	-0.344358	2.5632e-09	2.13615e-08	-0.290554	5.3521e-13	1.39774e-11	-9.31502	1.21934e-20	-0.317456
CDAN1	-0.284974	5.53479e-11	6.34923e-10	-0.191034	3.68068e-11	6.51477e-10	-9.31414	1.22944e-20	-0.238004
NETO1	1.82656	8.9095e-18	3.60524e-16	0.114421	4.56371e-06	2.87769e-05	9.3134	1.23809e-20	0.970492
SYNCRIP	0.292673	4.01086e-09	3.21501e-08	0.301165	3.1772e-13	8.57799e-12	9.31289	1.24404e-20	0.296919
CEP68	-0.31824	8.69386e-13	1.38915e-11	-0.157533	1.76942e-09	2.25969e-08	-9.31077	1.26907e-20	-0.237887
RABL2A	-0.430704	4.35526e-20	2.62922e-18	-0.109756	6.67239e-05	0.000325868	-9.31017	1.27624e-20	-0.27023
TIMELESS	0.458121	4.24621e-12	6.02263e-11	0.267145	4.57284e-10	6.4931e-09	9.30683	1.31711e-20	0.362633
SNF8	0.348524	1.4829e-07	8.77386e-07	0.387383	2.67603e-15	1.05429e-13	9.3054	1.33488e-20	0.367954
BAZ1A	0.480498	9.52262e-21	6.36533e-19	0.134419	0.000134683	0.000613533	9.30479	1.34259e-20	0.307458
NCAPG	0.828801	4.0572e-17	1.45682e-15	0.279914	2.06511e-06	1.40028e-05	9.30424	1.34956e-20	0.554357
EIF5A2	0.7574	1.4402e-19	7.8371e-18	0.109033	3.98039e-05	0.000204413	9.30398	1.35285e-20	0.433216
PLS3	0.547556	2.26216e-09	1.90167e-08	0.448817	7.23098e-13	1.84323e-11	9.30041	1.39908e-20	0.498187
RALA	0.269349	3.8952e-12	5.56563e-11	0.178247	5.25929e-10	7.39657e-09	9.29994	1.40527e-20	0.223798
MELK	0.894125	4.62529e-15	1.14553e-13	0.38965	1.07435e-07	9.47298e-07	9.29872	1.42143e-20	0.641888
MOAP1	-0.472696	3.2137e-16	9.70036e-15	-0.234897	6.40101e-07	4.84219e-06	-9.29402	1.48565e-20	-0.353797
COQ6	-0.368888	7.75453e-13	1.24939e-11	-0.224452	2.40487e-09	2.97796e-08	-9.28659	1.59315e-20	-0.29667
ADM	0.960136	4.07998e-11	4.82356e-10	0.668928	6.51013e-11	1.09371e-09	9.2862	1.59892e-20	0.814532
NAXD	-0.416445	1.85896e-15	4.94648e-14	-0.200479	2.20939e-07	1.83183e-06	-9.28517	1.61456e-20	-0.308462
SLC20A1	0.350968	3.83862e-12	5.48886e-11	0.234993	6.1854e-10	8.57945e-09	9.28334	1.64241e-20	0.292981
IL17B	-1.56848	4.25326e-13	7.12614e-12	-0.200058	4.31063e-09	5.04929e-08	-9.27657	1.75015e-20	-0.884269
RNF19B	0.38274	1.51561e-11	1.93641e-10	0.229427	1.92996e-10	2.92917e-09	9.27244	1.81935e-20	0.306083
ARPC1B	0.324995	1.05074e-05	4.21999e-05	0.430098	3.2331e-18	2.108e-16	9.26977	1.86553e-20	0.377547
UBE2Z	0.400424	1.59209e-14	3.53368e-13	0.237687	5.78389e-08	5.43221e-07	9.26682	1.91781e-20	0.319056
LGR6	-0.951723	1.95124e-06	9.10043e-06	-0.505515	7.29365e-17	3.77538e-15	-9.26351	1.97815e-20	-0.728619
ALDH9A1	-0.312606	2.35831e-08	1.62648e-07	-0.272862	5.88022e-14	1.84424e-12	-9.25896	2.06436e-20	-0.292734
MFN1	0.529726	2.47911e-24	2.97463e-22	0.0825081	0.00355499	0.0114204	9.25846	2.07397e-20	0.306117
CLK4	-0.367797	1.80443e-11	2.27979e-10	-0.175612	1.90309e-10	2.89526e-09	-9.25602	2.12185e-20	-0.271704
LAPTM5	0.400231	2.45637e-06	1.11968e-05	0.510843	5.49855e-17	2.90363e-15	9.25407	2.16109e-20	0.455537
EDNRB	-0.681281	3.13931e-11	3.78796e-10	-0.268391	1.14475e-10	1.82562e-09	-9.25346	2.17343e-20	-0.474836
PCLAF	0.594131	3.13208e-10	3.10126e-09	0.463893	1.35827e-11	2.67044e-10	9.23084	2.68506e-20	0.529012
SNHG32	-0.429047	1.07505e-11	1.40703e-10	-0.276217	4.04307e-10	5.80102e-09	-9.22664	2.79263e-20	-0.352632
MAOA	-0.877187	3.79329e-08	2.51558e-07	-0.823071	4.88367e-14	1.55765e-12	-9.21728	3.04724e-20	-0.850129
ZMAT1	-0.714308	6.18179e-13	1.00947e-11	-0.126726	5.43888e-09	6.23179e-08	-9.2133	3.16264e-20	-0.420517
NKX3-2	0.673854	2.90888e-05	0.000106287	0.517301	8.92932e-19	6.15705e-17	9.21236	3.1903e-20	0.595577
CAP1	0.378123	8.84625e-20	5.02623e-18	0.127318	8.92082e-05	0.0004238	9.20687	3.35767e-20	0.25272
KPNA1	0.31082	4.43764e-16	1.3068e-14	0.149949	9.86208e-07	7.16084e-06	9.20678	3.36061e-20	0.230384
ADAMTS2	0.732639	3.83566e-10	3.73663e-09	0.156636	1.46054e-11	2.84925e-10	9.20111	3.54257e-20	0.444638
MNDA	0.457736	2.41145e-06	1.10207e-05	0.384752	1.09441e-16	5.3517e-15	9.19914	3.60836e-20	0.421244
CADM4	-0.604713	1.09411e-13	2.03623e-12	-0.237665	2.44069e-08	2.48992e-07	-9.19696	3.68226e-20	-0.421189
GLIPR1	0.419645	8.35044e-07	4.21075e-06	0.493757	6.51467e-16	2.91095e-14	9.19683	3.68668e-20	0.456701
KANK3	-0.723051	1.59661e-14	3.53709e-13	-0.099649	1.01303e-07	9.00265e-07	-9.19515	3.74459e-20	-0.41135
KCNJ16	-1.74879	3.45775e-14	7.18246e-13	-0.130252	6.04372e-08	5.64857e-07	-9.19056	3.90788e-20	-0.939523
HIGD1B	-0.634886	1.55244e-09	1.34244e-08	-0.22583	3.49479e-12	7.78972e-11	-9.18889	3.96899e-20	-0.430358
CPLX2	-5.60661	2.8622e-36	1.49438e-33	-0.00742138	0.680269	0.827911	-9.18396	4.15531e-20	-2.80702
EIF3L	-0.288244	3.35094e-08	2.24331e-07	-0.325037	8.65651e-14	2.60907e-12	-9.17964	4.32537e-20	-0.30664
CLUL1	-1.20981	2.09936e-17	7.93647e-16	-0.171772	7.12749e-06	4.31544e-05	-9.17684	4.43947e-20	-0.690792
CSMD2	1.02661	2.28788e-14	4.8945e-13	0.132872	9.12402e-08	8.20734e-07	9.1759	4.47837e-20	0.579739
P4HTM	-0.587968	1.94352e-10	2.00026e-09	-0.422626	3.91548e-11	6.88586e-10	-9.17328	4.58833e-20	-0.505297
NUP37	0.325831	6.88171e-13	1.11715e-11	0.199968	7.07424e-09	7.94412e-08	9.17182	4.65083e-20	0.262899
DDX25	-1.75379	3.5605e-14	7.37211e-13	-0.159453	6.88077e-08		-9.17144	4.66744e-20	-0.956619
NUCB2	-0.672867	4.71322e-12	6.62664e-11	-0.463898	1.39519e-09	1.81811e-08	-9.17117	4.67925e-20	-0.568382
KANSL3	-0.288559	7.33239e-12	9.94014e-11	-0.205083	9.78833e-10	1.31395e-08	-9.16682	4.87161e-20	-0.246821
C1QC	0.445135	6.13337e-06	2.587e-05	0.545959	3.16792e-17	1.76017e-15	9.16548	4.9329e-20	0.495547
IGF2BP2	1.84236	2.3944e-25	3.45186e-23	0.163519	0.0106513	0.0298806	9.16216	5.08665e-20	1.00294
HELZ	0.530733	1.37304e-16	4.46537e-15	0.170628	2.78027e-06	1.83776e-05	9.15949	5.2142e-20	0.35068
ANKRD26	-0.284214	0.000302271	0.000881799	-0.300363	1.00878e-20	9.34174e-19	-9.15595	5.38832e-20	-0.292288
UNC119B	-0.441045	9.49956e-10	8.50393e-09	-0.142205	9.32932e-12	1.89242e-10	-9.14578	5.92007e-20	-0.291625
TMEM219	-0.425377	2.0713e-11	2.58318e-10	-0.235443	4.72943e-10	6.68573e-09	-9.142	6.13098e-20	-0.33041
CMC2	0.394439	2.66143e-09	2.21038e-08	0.316476	3.03766e-12	6.86688e-11	9.14091	6.19302e-20	0.355457
ZNF471	-0.684606	7.92509e-10	7.21134e-09	-0.233265	1.20853e-11	2.39569e-10	-9.13979	6.25763e-20	-0.458935
TNFRSF14	-0.489524	1.35703e-09	1.18567e-08	-0.318219	6.96341e-12	1.45405e-10	-9.13504	6.5382e-20	-0.403871
CLCN6	-0.297459	5.39065e-10	5.08976e-09	-0.194927	1.92749e-11	3.60468e-10	-9.1349	6.54663e-20	-0.246193
HAR1A	-1.17673	2.62761e-09	2.18605e-08	-0.227508	3.27964e-12	7.36152e-11	-9.13476	6.555e-20	-0.70212
ABHD14B	-0.313669	1.52054e-06	7.24385e-06	-0.307515	5.07762e-16	2.29559e-14	-9.13451	6.57061e-20	-0.310592
TXNIP	-0.620705	5.57633e-14	1.11515e-12	-0.304793	6.76734e-08	6.24871e-07	-9.13222	6.71103e-20	-0.462749
BCAM	-0.954523	1.08095e-18	5.06837e-17	-0.17423	4.35553e-05	0.000221638	-9.1317	6.74348e-20	-0.564377
MSN	0.48488	5.66186e-10	5.31209e-09	0.352367	1.89705e-11	3.56166e-10	9.13108	6.78172e-20	0.418623
IL1RN	0.462696	0.000212625	0.000642901	0.448196	3.4905e-20	3.00042e-18	9.12608	7.10232e-20	0.455446
HMMR	0.753923	1.89191e-15	5.02724e-14	0.263631	7.15847e-07	5.35182e-06	9.12539	7.14801e-20	0.508777
FAM83A	1.83386	1.89875e-14	4.14464e-13	0.327926	1.55641e-07	1.32791e-06	9.12384	7.25061e-20	1.08089
CHADL	-0.900404	2.24013e-14	4.80297e-13	-0.116573	1.39308e-07	1.19748e-06	-9.12323	7.29185e-20	-0.508489
ORMDL3	0.840987	3.50254e-14	7.26767e-13	0.47422	1.03452e-07	9.15544e-07	9.12083	7.45512e-20	0.657603
PPP1R3B	-0.591754	2.13119e-15	5.57108e-14	-0.115625	6.98878e-07	5.23312e-06	-9.11824	7.63546e-20	-0.353689
FEN1	0.431486	3.88619e-09	3.12936e-08	0.356447	2.45838e-12	5.6302e-11	9.11787	7.6614e-20	0.393966
APOC1	0.50134	3.64789e-06	1.60487e-05	0.644349	1.41998e-16	6.83911e-15	9.11711	7.71515e-20	0.572844
VSIG2	-1.28332	4.9064e-09	3.87822e-08	-0.452984	1.91789e-12	4.47795e-11	-9.11506	7.8626e-20	-0.86815
TAGLN2	0.470786	6.50848e-12	8.93609e-11	0.30129	1.75296e-09	2.24017e-08	9.11265	8.03916e-20	0.386038
ASPHD1	-0.950694	4.68343e-08	3.05554e-07	-0.420533	1.16832e-13	3.41918e-12	-9.10984	8.2506e-20	-0.685614
MCM10	1.12394	5.801e-20	3.40619e-18	0.245825	0.000191967	0.000842834	9.10565	8.57502e-20	0.684884
CFAP410	-0.499847	1.99204e-10	2.04584e-09	-0.290049	7.29351e-11	1.21257e-09	-9.10502	8.62479e-20	-0.394948
CYTOR	0.399668	1.13588e-05	4.53087e-05	0.444498	2.25883e-17	1.28868e-15	9.09989	9.04229e-20	0.422083
ADAMDEC1	0.757018	3.11157e-05	0.000113051	0.795779	3.3754e-18	2.17855e-16	9.09567	9.40016e-20	0.776399
CCNB1	0.676773	1.29695e-17	5.0615e-16	0.206127	1.58943e-05	8.92487e-05	9.09331	9.60707e-20	0.44145
ITPRIP	0.305865	3.15895e-05	0.000114531	0.40387	3.46402e-18	2.22825e-16	9.09115	9.79926e-20	0.354867
KIAA0319L	-0.410819	4.83027e-12	6.76658e-11	-0.256051	2.95286e-09	3.5757e-08	-9.08256	1.06054e-19	-0.333435
MFAP5	0.592284	2.84904e-06	1.28323e-05	0.652105	3.3038e-16	1.52972e-14	9.08144	1.07145e-19	0.622194
FAM91A1	0.427744	4.67159e-11	5.45951e-10	0.209348	3.80771e-10	5.49623e-09	9.0812	1.07384e-19	0.318546
CTSV	1.17072	5.74753e-15	1.39661e-13	0.351968	4.82295e-07	3.74903e-06	9.08109	1.07498e-19	0.761343
LEPR	-0.556747	4.53349e-07	2.41795e-06	-0.576612	6.72494e-15	2.48102e-13	-9.07545	1.13212e-19	-0.56668
PRXL2C	0.300359	1.03378e-07	6.3278e-07	0.207523	5.82487e-14	1.83161e-12	9.07405	1.14674e-19	0.253941
CXCL5	2.61332	1.15315e-27	2.2056e-25	0.05767	0.0534131		9.07326	1.15513e-19	1.33549
ORM1	2.13043	8.08981e-13	1.30124e-11	0.534488	1.46015e-08	1.54724e-07	9.06921	1.19878e-19	1.33246
ANG	-0.762624	1.31416e-16	4.29558e-15	-0.364865	5.31831e-06	3.31103e-05	-9.06801	1.21206e-19	-0.563745
PATL1	0.457111	1.3934e-16	4.51638e-15	0.156409	5.16531e-06	3.22731e-05	9.06742	1.21873e-19	0.30676
PCDH19	-1.41533	7.86334e-19	3.76933e-17	-0.269248	7.59166e-05	0.000367023	-9.06432	1.25388e-19	-0.842288
AFP	-1.86395	3.12149e-10	3.09553e-09	-0.501676	6.80069e-11	1.13655e-09	-9.06342	1.26425e-19	-1.18281
GUCA1A	1.74166	1.75774e-24	2.1512e-22	0.0448911	0.00924346	0.026446	9.0613	1.2891e-19	0.893275
TCEAL2	-1.2035	2.3435e-11	2.87988e-10	-0.464	8.70084e-10	1.17787e-08	-9.06117	1.2906e-19	-0.833748
IFIT2	0.570248	1.16768e-06	5.69485e-06	0.582796	1.94869e-15	7.93088e-14	9.05493	1.36649e-19	0.576522
NEK6	0.458538	2.12855e-12	3.19144e-11	0.244154	7.6799e-09	8.54417e-08	9.05177	1.40675e-19	0.351346
PEX13	0.279045	6.85943e-10	6.33415e-09	0.250149	3.42173e-11	6.08452e-10	9.04847	1.44983e-19	0.264597
KYAT1	-0.575815	1.1259e-13	2.08735e-12	-0.227158	7.96131e-08	7.2499e-07	-9.04618	1.48061e-19	-0.401486
SGCA	-1.71528	1.96259e-28	4.21258e-26	-0.0300127	0.0831826	0.17414	-9.04562	1.48819e-19	-0.872645
HSPD1	0.502184	1.24746e-19	6.88527e-18	0.180034	0.000197188	0.000864174	9.04211	1.53683e-19	0.341109
PIGV	-0.323817	1.66404e-08	1.18927e-07	-0.261061	9.87619e-13	2.43965e-11	-9.03396	1.65566e-19	-0.292439
CACNA2D3	-1.60849	1.37382e-20	8.96603e-19	-0.129024	0.000532605	0.00210159	-9.02703	1.764e-19	-0.868759
TNK1	-0.57006	1.13003e-16	3.71889e-15	-0.0782118	7.61112e-06	4.57216e-05	-9.027	1.7645e-19	-0.324136
EIF4E2	0.22691	4.7821e-10	4.57783e-09	0.206099	6.19345e-11	1.04509e-09	9.02628	1.77609e-19	0.216505
PLA2G15	0.245778	8.70155e-06	3.55233e-05	0.272867	9.37057e-17	4.66557e-15	9.02244	1.83948e-19	0.259323
COL9A2	-1.20431	5.24075e-17	1.8374e-15	-0.362823	1.22989e-05	7.05648e-05	-9.018	1.91547e-19	-0.783569
CTPS1	0.633441	3.36463e-17	1.22407e-15	0.201471	1.58383e-05	8.90075e-05	9.01551	1.95963e-19	0.417456
DMKN	-0.608026	7.40818e-05	0.000246786	-0.703985	1.53975e-18	1.03727e-16	-9.01527	1.96393e-19	-0.656005
PRMT8	-2.76781	3.71663e-24	4.35138e-22	-0.0500353	0.00935257	0.0267074	-9.0069	2.11959e-19	-1.40892
NR3C2	-0.495501	1.67625e-05	6.45184e-05	-0.341289	3.50169e-17	1.92332e-15	-9.00334	2.18962e-19	-0.418395
LINC00472	-1.26492	7.1578e-20	4.12759e-18	-0.104444	0.000315822	0.0013158	-8.99949	2.26764e-19	-0.684681
ZER1	-0.315844	1.32865e-15	3.62016e-14	-0.119123	2.19393e-06	1.48251e-05	-8.99906	2.27653e-19	-0.217483
SRP68	0.330407	1.09918e-12	1.72916e-11	0.201522	2.04652e-08	2.11824e-07	8.99829	2.29264e-19	0.265964
AK5	-0.975101	7.63912e-08	4.79755e-07	-0.522781	1.99959e-13	5.62852e-12	-8.99742	2.31083e-19	-0.748941
PDGFD	-0.585447	1.2278e-09	1.08255e-08	-0.349038	3.15296e-11	5.63797e-10	-8.99144	2.44015e-19	-0.467243
LIAS	-0.280088	2.33117e-08	1.60892e-07	-0.198771	1.0357e-12	2.5388e-11	-8.98811	2.51512e-19	-0.239429
CNIH4	0.307046	6.42513e-07	3.30196e-06	0.414995	1.05086e-14	3.68936e-13	8.98798	2.51811e-19	0.36102
KRT81	1.86431	1.69297e-13	3.05367e-12	0.842675	9.7974e-08	8.73518e-07	8.98131	2.6757e-19	1.35349
RNF149	0.203001	3.30544e-08	2.21717e-07	0.188363	7.88372e-13	1.98585e-11	8.97149	2.92538e-19	0.195682
POMP	0.340029	2.851e-09	2.3587e-08	0.249411	1.52997e-11	2.95646e-10	8.96964	2.97492e-19	0.29472
MMP14	0.663395	3.31034e-12	4.8046e-11	0.102729	1.05999e-08	1.15383e-07	8.96945	2.98002e-19	0.383062
CKS2	0.614022	2.31784e-14	4.94762e-13	0.323391	4.37239e-07	3.4322e-06	8.96868	3.00092e-19	0.468707
PGAM1	0.332865	2.86398e-14	6.02684e-13	0.288089	3.89529e-07	3.0906e-06	8.96493	3.10472e-19	0.310477
SSH2	0.429302	1.82311e-10	1.88639e-09	0.279188	3.04435e-10	4.46496e-09	8.96049	3.23231e-19	0.354245
CALHM5	0.530783	5.01178e-09	3.9582e-08	0.117954	9.01022e-12	1.84133e-10	8.95782	3.31164e-19	0.324369
IGSF21	-1.30013	2.5114e-14	5.31966e-13	-0.462658	4.55927e-07	3.56139e-06	-8.95571	3.3756e-19	-0.881393
RSPH1	-0.874933	1.75505e-12	2.67593e-11	-0.315397	2.00386e-08	2.07857e-07	-8.95505	3.39594e-19	-0.595165
GLS2	-0.820519	2.30096e-11	2.83663e-10	-0.198124	2.28724e-09	2.84517e-08	-8.95303	3.45854e-19	-0.509321
TMEM165	0.2965	1.32607e-10	1.41844e-09	0.201192	4.62402e-10	6.55121e-09	8.9488	3.59374e-19	0.248846
THBS1	0.454199	4.4078e-07	2.35742e-06	0.527109	2.84962e-14	9.40179e-13	8.94873	3.59586e-19	0.490654
PCM1	-0.435608	2.93668e-09	2.42336e-08	-0.376071	1.86311e-11	3.50825e-10	-8.94594	3.68805e-19	-0.405839
MS4A4A	0.511991	2.85471e-07	1.59847e-06	0.3134	5.5627e-14	1.75381e-12	8.94545	3.70431e-19	0.412696
AGER	-0.475719	2.11062e-05	7.96034e-05	-0.445043	4.70558e-17	2.53374e-15	-8.94256	3.80268e-19	-0.460381
CTC1	-0.478684	1.47687e-15	4.00142e-14	-0.176359	3.12728e-06	2.04946e-05	-8.93864	3.93999e-19	-0.327522
GRM4	-1.47308	2.04893e-13	3.65479e-12	-0.376045	1.20535e-07	1.05185e-06	-8.93659	4.01367e-19	-0.92456
RFC4	0.500323	9.43828e-13	1.50065e-11	0.250209	3.89635e-08	3.81456e-07	8.93355	4.12557e-19	0.375266
CRIM1	-0.471897	1.31548e-07	7.87497e-07	-0.418762	1.88566e-13	5.31561e-12	-8.93312	4.14164e-19	-0.445329
CMPK2	0.782667	1.06629e-10	1.16002e-09	0.2281	6.75988e-10	9.26332e-09	8.92995	4.2622e-19	0.505383
P4HA1	0.563706	8.49179e-13	1.36023e-11	0.289309	4.36721e-08	4.23017e-07	8.92955	4.27736e-19	0.426508
STXBP1	-0.413548	1.66768e-06	7.88453e-06	-0.291175	4.75859e-15	1.80271e-13	-8.92591	4.42031e-19	-0.352362
PNPLA2	-0.523263	3.34238e-13	5.70894e-12	-0.253359	9.36759e-08	8.39884e-07	-8.92257	4.55607e-19	-0.388311
PPIP5K1	-0.358306	1.28354e-07	7.70044e-07	-0.246155	2.18672e-13	6.11929e-12	-8.9223	4.56709e-19	-0.30223
ZNF324	-0.347754	2.49129e-13	4.36487e-12	-0.192619	1.17119e-07	1.0242e-06	-8.92179	4.58829e-19	-0.270187
EPDR1	0.579762	1.65838e-08	1.18566e-07	0.441005	3.11725e-12	7.02995e-11	8.92132	4.60765e-19	0.510384
ADAM8	0.602393	1.47759e-08	1.06627e-07	0.320984	3.60947e-12	7.98961e-11	8.92074	4.63183e-19	0.461688
NAA15	0.495627	2.70679e-23	2.72342e-21	0.0835446	0.00758325	0.0222234	8.91876	4.71521e-19	0.289586
CLDND2	-0.932203	3.51962e-09	2.86162e-08	-0.320496	2.07901e-11	3.85422e-10	-8.91356	4.94175e-19	-0.626349
SENP5	0.296395	7.34782e-12	9.95408e-11	0.161186	8.6892e-09	9.59465e-08	8.91325	4.95594e-19	0.228791
MAMDC4	-0.987176	6.94438e-16	1.98449e-14	-0.115882	5.85996e-06	3.60493e-05	-8.91158	5.03118e-19	-0.551529
SRGN	0.450691	3.66443e-06	1.61142e-05	0.656179	1.64293e-15	6.80203e-14	8.90619	5.28152e-19	0.553435
ZNF425	-0.4856	1.39853e-13	2.55357e-12	-0.146842	2.00663e-07	1.67385e-06	-8.90615	5.28375e-19	-0.316221
IGF2R	0.434568	9.12924e-13	1.4551e-11	0.180437	5.10037e-08	4.86171e-07	8.90305	5.4334e-19	0.307503
CLIC3	0.784826	1.25315e-06	6.05662e-06	0.741953	1.01348e-14	3.57778e-13	8.89865	5.65279e-19	0.76339
SLC48A1	-0.382372	3.16039e-13	5.41245e-12	-0.188951	1.21546e-07	1.05954e-06	-8.89437	5.87527e-19	-0.285661
S100A2	2.12995	1.30631e-24	1.69364e-22	0.0672794	0.0196981	0.0508337	8.8901	6.10552e-19	1.09862
UCK2	0.495649	2.49733e-11	3.05338e-10	0.273819	3.66073e-09	4.34774e-08	8.89	6.11081e-19	0.384734
SPACA9	-0.472373	2.35053e-13	4.14303e-12	-0.233819	1.58925e-07	1.35276e-06	-8.88768	6.23956e-19	-0.353096
SYTL1	-0.603459	9.98823e-11	1.09384e-09	-0.249161	1.05348e-09	1.39945e-08	-8.88707	6.27398e-19	-0.42631
SPANXA2	3.20418	9.69622e-09	7.25452e-08	0.586884	8.42754e-12	1.73148e-10	8.88624	6.32111e-19	1.89553
GNLY	0.722052	4.75663e-06	2.04424e-05	0.758261	1.3536e-15	5.67772e-14	8.8847	6.40945e-19	0.740157
RRP36	0.318172	1.36315e-10	1.45247e-09	0.198796	8.00164e-10	1.08783e-08	8.88469	6.40988e-19	0.258484
CHRNB2	-2.28572	2.60856e-30	7.63517e-28	-0.0215524	0.261506		-8.88398	6.45121e-19	-1.15363
XAB2	-0.359283	4.70286e-09	3.73407e-08	-0.326452	2.00853e-11	3.74165e-10	-8.88321	6.49563e-19	-0.342868
TYROBP	0.262688	0.00374702	0.00853798	0.607917	4.57512e-22	5.34759e-20	8.87848	6.77801e-19	0.435303
IFIT3	0.600033	2.27344e-06	1.04642e-05	0.639764	4.97428e-15	1.87332e-13	8.87774	6.82317e-19	0.619898
GPIHBP1	-1.13926	2.87877e-16	8.88371e-15	-0.090031	1.20767e-05	6.93733e-05	-8.87737	6.84593e-19	-0.614644
MAN2C1	-0.364605	1.85204e-10	1.91325e-09	-0.220456	6.54436e-10	9.0251e-09	-8.87409	7.05059e-19	-0.29253
SPAG4	0.66046	1.55846e-08	1.1192e-07	0.31191	5.43256e-12	1.16354e-10	8.87333	7.09882e-19	0.486185
PSMA4	0.326195	1.54706e-11	1.97528e-10	0.228064	6.47605e-09	7.31954e-08	8.87235	7.16209e-19	0.27713
PRKAB1	-0.295919	4.10325e-11	4.8481e-10	-0.169762	2.73046e-09	3.33376e-08	-8.87231	7.16471e-19	-0.232841
TICRR	0.928025	1.06944e-16	3.53756e-15	0.14622	2.20876e-05	0.000120147	8.86675	7.53106e-19	0.537122
ZNF862	-0.696699	1.45491e-27	2.75549e-25	-0.0296454	0.0967877	0.19769	-8.8667	7.53423e-19	-0.363172
RUNDC3B	-0.539259	1.72443e-07	1.00642e-06	-0.250669	2.63889e-13	7.2784e-12	-8.86604	7.57934e-19	-0.394964
CAPN8	-1.00527	3.67521e-07	2.00162e-06	-0.894889	9.18326e-14	2.75053e-12	-8.86514	7.64074e-19	-0.950081
CRACR2B	-0.860941	2.78435e-13	4.81972e-12	-0.423861	1.67439e-07	1.41706e-06	-8.86479	7.66484e-19	-0.642401
TPH1	-1.87424	6.80446e-18	2.82079e-16	-0.13852	9.01251e-05	0.000427309	-8.8628	7.80276e-19	-1.00638
GP2	-2.11092	4.92163e-16	1.44055e-14	-0.578326	9.8542e-06	5.78368e-05	-8.86271	7.80929e-19	-1.34462
MPPED2	-1.10249	1.73388e-12	2.64784e-11	-0.202757	4.40727e-08	4.26036e-07	-8.85868	8.09649e-19	-0.652625
ATP11C	0.524732	2.22204e-12	3.31726e-11	0.212581	3.7685e-08	3.69937e-07	8.8538	8.45913e-19	0.368656
MAPK6	0.513971	3.09411e-16	9.43967e-15	0.197676	1.3544e-05	7.71089e-05	8.85349	8.48238e-19	0.355824
ST3GAL3	-0.380866	1.7268e-10	1.79442e-09	-0.204331	8.64399e-10	1.171e-08	-8.85049	8.71344e-19	-0.292598
TMEM158	0.768461	1.25292e-06	6.05662e-06	0.803056	1.76087e-14	6.03829e-13	8.84878	8.84811e-19	0.785758
SURF4	0.260084	2.75753e-12	4.05403e-11	0.182938	3.35443e-08	3.32821e-07	8.8469	8.99807e-19	0.221511
PYROXD2	-0.548097	2.23485e-08	1.55242e-07	-0.346993	4.84717e-12	1.04634e-10	-8.84078	9.50569e-19	-0.447545
SOCS2	-0.713467	2.11838e-08	1.48057e-07	-0.645095	5.19419e-12	1.11623e-10	-8.8404	9.53786e-19	-0.679281
DNAJB11	0.38797	3.67663e-12	5.28461e-11	0.204614	2.85762e-08	2.87547e-07	8.83815	9.73187e-19	0.296292
SFRP1	-0.86481	5.13874e-05	0.000177458	-1.19253	2.93495e-17	1.64503e-15	-8.83767	9.7737e-19	-1.02867
TMEM199	0.380915	3.75677e-12	5.38377e-11	0.221725	2.84547e-08	2.86625e-07	8.83652	9.87438e-19	0.30132
NPTX2	0.962384	6.28618e-11	7.13913e-10	0.28745	2.58872e-09	3.18301e-08	8.83355	1.01405e-18	0.624917
PCDH9	-1.63428	1.15648e-20	7.67728e-19	-0.102115	0.00153329	0.00543586	-8.83101	1.0373e-18	-0.868195
FADS2	0.748785	3.45052e-06	1.52813e-05	0.343469	4.37285e-15	1.67312e-13	8.82876	1.05843e-18	0.546127
ANK1	-1.63713	2.14673e-17	8.0997e-16	-0.126584	6.33096e-05	0.000310936	-8.82871	1.05885e-18	-0.881857
GNG4	-1.39486	1.8066e-10	1.87231e-09	-0.537623	1.02171e-09	1.36387e-08	-8.82676	1.07753e-18	-0.966241
LMNB2	0.499886	7.71449e-13	1.24432e-11	0.246255	1.09354e-07	9.62887e-07	8.82228	1.12154e-18	0.37307
GIGYF1	-0.521532	8.94506e-16	2.49712e-14	-0.083451	9.33622e-06	5.50495e-05	-8.81941	1.15062e-18	-0.302492
CDK2	0.356093	1.26568e-11	1.63987e-10	0.190068	1.20985e-08	1.30217e-07	8.81822	1.16297e-18	0.273081
SLC38A5	0.816389	6.94171e-11	7.84211e-10	0.127492	2.70564e-09	3.30979e-08	8.81793	1.16593e-18	0.47194
C1orf21	-0.445932	9.65838e-06	3.91072e-05	-0.460511	8.71624e-16	3.79731e-14	-8.81648	1.18112e-18	-0.453221
AKR7A3	-1.00294	9.45948e-08	5.82711e-07	-0.712073	9.9366e-13	2.45141e-11	-8.81634	1.18257e-18	-0.857508
RLN2	-1.40786	4.51145e-18	1.93672e-16	-0.187633	0.000144692	0.000654461	-8.81416	1.2059e-18	-0.797744
MAN2A2	-0.220573	2.20085e-05	8.25876e-05	-0.240191	2.05222e-16	9.76156e-15	-8.81229	1.22611e-18	-0.230382
ARMCX5	-0.159069	0.0003107	0.000904339	-0.361518	8.89341e-19	6.15705e-17	-8.80661	1.28992e-18	-0.260294
RGS12	-0.46197	1.04407e-15	2.89374e-14	-0.160132	9.30819e-06	5.49688e-05	-8.80646	1.29161e-18	-0.311051
PPT2	-0.387896	1.3979e-13	2.55357e-12	-0.125132	4.36731e-07	3.42962e-06	-8.80259	1.33698e-18	-0.256514
BIRC5	1.22166	1.45621e-24	1.83864e-22	0.0395852	0.0266159	0.0660454	8.80138	1.35139e-18	0.630622
LMNB1	0.592032	1.91024e-12	2.89258e-11	0.139201	6.50619e-08	6.04835e-07	8.80007	1.36726e-18	0.365617
PHKA2	-0.22729	4.27492e-07	2.29524e-06	-0.335166	1.50436e-13	4.29763e-12	-8.79857	1.38566e-18	-0.281228
ADD1	-0.178237	7.50714e-07	3.8184e-06	-0.219294	6.65424e-14	2.05403e-12	-8.79802	1.3925e-18	-0.198766
BICRAL	-0.236828	2.51126e-05	9.30072e-05	-0.226248	1.90201e-16	9.06956e-15	-8.79774	1.39594e-18	-0.231538
THYN1	-0.31887	4.12232e-09	3.29615e-08	-0.240495	5.3502e-11	9.16514e-10	-8.79645	1.41213e-18	-0.279682
B4GALT5	0.483924	1.0912e-12	1.718e-11	0.283506	1.03536e-07	9.15869e-07	8.79562	1.42256e-18	0.383715
PAN2	-0.325699	1.49308e-08	1.07504e-07	-0.22314	1.28073e-11	2.52836e-10	-8.79157	1.47486e-18	-0.27442
AGAP6	-0.449721	2.70912e-09	2.24805e-08	-0.257448	8.99609e-11	1.46513e-09	-8.79022	1.49272e-18	-0.353585
JOSD1	0.320211	1.2421e-12	1.9382e-11	0.152855	9.94388e-08	8.85343e-07	8.78817	1.52012e-18	0.236533
YEATS2	0.419983	3.01547e-11	3.64765e-10	0.214525	7.37987e-09	8.23906e-08	8.78782	1.52488e-18	0.317254
ZNF177	-0.607081	2.26993e-11	2.80374e-10	-0.226779	9.60457e-09	1.05326e-07	-8.78586	1.55173e-18	-0.41693
PMPCB	-0.22227	1.59421e-09	1.37548e-08	-0.19322	1.72372e-10	2.64125e-09	-8.78132	1.61562e-18	-0.207745
FAM210A	0.342646	2.81392e-13	4.86654e-12	0.168877	3.21472e-07	2.59574e-06	8.77761	1.66983e-18	0.255762
TRIB3	0.418094	8.60041e-09	6.51284e-08	0.400346	2.90545e-11	5.26279e-10	8.77345	1.73273e-18	0.40922
CLHC1	-0.451718	6.71588e-11	7.60923e-10	-0.125072	4.09805e-09	4.82825e-08	-8.77311	1.73794e-18	-0.288395
CCDC149	-0.258489	2.07304e-06	9.61514e-06	-0.313941	1.94991e-14	6.58062e-13	-8.76817	1.81601e-18	-0.286215
CASC1	-0.734283	1.20282e-08	8.83164e-08	-0.356106	2.13621e-11	3.9488e-10	-8.7651	1.86611e-18	-0.545194
GPR146	-0.626211	1.74072e-14	3.83435e-13	-0.0966506	2.28825e-06	1.54177e-05	-8.76431	1.87927e-18	-0.361431
PTTG3P	0.718119	5.77685e-08	3.70632e-07	0.455879	3.24721e-12	7.29728e-11	8.76258	1.90829e-18	0.586999
PFKP	0.868129	7.1096e-13	1.15221e-11	0.41172	1.86498e-07	1.56523e-06	8.76079	1.93889e-18	0.639925
AKR1B15	1.88408	1.63022e-13	2.94598e-12	0.373085	5.37126e-07	4.14166e-06	8.76008	1.95104e-18	1.12858
SAMD4A	0.336294	0.000132997	0.000419947	0.261886	1.06395e-17	6.39336e-16	8.75939	1.9631e-18	0.29909
SNRNP70	-0.395466	8.53643e-09	6.47455e-08	-0.24197	3.39855e-11	6.04891e-10	-8.758	1.98739e-18	-0.318718
C2	0.426554	0.000171444	0.000528306	0.480866	6.26647e-18	3.90006e-16	8.75775	1.99179e-18	0.45371
TGM2	0.494763	3.83316e-06	1.67874e-05	0.505533	8.4016e-15	3.01592e-13	8.75511	2.03898e-18	0.500148
NXF1	-0.207686	2.95787e-08	2.00422e-07	-0.196056	8.1475e-12	1.68116e-10	-8.75387	2.06159e-18	-0.201871
CXCL1	2.07963	2.11365e-22	1.84758e-20	0.0722749	0.00820807	0.0238214	8.75367	2.06521e-18	1.07595
CA4	-1.42544	8.10418e-07	4.09147e-06	-0.379411	9.72148e-14	2.90267e-12	-8.7522	2.09241e-18	-0.902425
RGS19	0.181914	0.00367658	0.00839828	0.345908	2.93521e-21	3.025e-19	8.74668	2.19727e-18	0.263911
FAM219B	-0.240696	6.76679e-09	5.22675e-08	-0.197763	4.96784e-11	8.57088e-10	-8.74586	2.21331e-18	-0.21923
PRRX1	0.587401	3.70526e-09	2.99741e-08	0.438178	9.70816e-11	1.56778e-09	8.74569	2.21664e-18	0.512789
ICA1	-0.427387	7.09585e-10	6.53373e-09	-0.303426	5.78677e-10	8.09684e-09	-8.73989	2.33342e-18	-0.365406
APRT	0.297582	0.000107373	0.000347092	0.356172	2.17506e-17	1.24459e-15	8.73796	2.37362e-18	0.326877
SLC14A2	-1.90699	2.18763e-25	3.22601e-23	-0.0328211	0.0520353	0.117018	-8.73614	2.4122e-18	-0.969908
SOWAHA	-1.5281	2.02182e-15	5.32118e-14	-0.366545	1.066e-05	6.20533e-05	-8.72805	2.5909e-18	-0.947325
MSANTD2	-0.391833	4.75251e-11	5.54154e-10	-0.13225	8.26873e-09	9.16734e-08	-8.72667	2.62279e-18	-0.262042
NPY2R	-3.06311	4.87324e-18	2.07817e-16	-0.0931697	0.000229564	0.000991552	-8.72594	2.63978e-18	-1.57814
PGAM5	0.379528	4.64849e-13	7.69491e-12	0.193394	3.31461e-07	2.66629e-06	8.72557	2.64846e-18	0.286461
ZG16B	-0.887447	6.37433e-10	5.92301e-09	-0.576906	7.32901e-10	9.99928e-09	-8.72549	2.65037e-18	-0.732177
SPATA18	-0.703157	4.92262e-08	3.19568e-07	-0.429273	5.80863e-12	1.24131e-10	-8.72453	2.67288e-18	-0.566215
NUFIP2	0.553312	2.27965e-22	1.98371e-20	0.121415	0.00905889	0.0259729	8.7245	2.67357e-18	0.337363
CP	1.65142	1.22552e-11	1.59167e-10	0.428249	2.69475e-08	2.72733e-07	8.72383	2.68936e-18	1.03983
NTRK3	-1.58891	2.90437e-16	8.94843e-15	-0.121811	3.32516e-05	0.000173584	-8.71665	2.86554e-18	-0.855362
VIPR2	-1.22065	2.57519e-08	1.76097e-07	-0.467423	1.42262e-11	2.78837e-10	-8.71417	2.92907e-18	-0.844037
IL11RA	-0.521796	1.71183e-10	1.78078e-09	-0.310179	2.94873e-09	3.57296e-08	-8.71129	3.00446e-18	-0.415988
CASQ1	-1.71889	8.6192e-20	4.91167e-18	-0.105243	0.00130913	0.00471261	-8.71089	3.01486e-18	-0.912069
ANKMY1	-0.452024	1.47417e-11	1.88833e-10	-0.245582	2.59051e-08	2.63017e-07	-8.70978	3.04452e-18	-0.348803
UBA6	0.406565	6.24935e-15	1.4999e-13	0.182063	6.29781e-06	3.85449e-05	8.70798	3.09331e-18	0.294314
GTF2E1	0.354759	8.86189e-13	1.41366e-11	0.174554	2.41131e-07	1.98465e-06	8.7056	3.15894e-18	0.264656
CASP5	1.5919	6.41167e-17	2.19222e-15	0.070577	7.71097e-05	0.000371946	8.70491	3.17814e-18	0.831241
GZMB	1.04906	2.51258e-08	1.72611e-07	0.673598	1.61202e-11	3.09569e-10	8.70437	3.19347e-18	0.86133
CSN2	-8.77036	7.96537e-23	7.39784e-21	-0.0698177	0.013344	0.0363702	-8.70402	3.20327e-18	-4.42009
TRPV2	0.45394	2.18049e-07	1.24845e-06	0.338751	1.03342e-12	2.53643e-11	8.70394	3.20547e-18	0.396345
GPC4	-0.59763	1.96162e-07	1.13321e-06	-0.559876	1.19587e-12	2.88711e-11	-8.70363	3.21447e-18	-0.578753
RGS1	0.282638	0.0144479	0.0284133	0.891834	6.73197e-23	8.89966e-21	8.69582	3.44344e-18	0.587236
CLEC14A	-0.56404	2.6374e-13	4.58589e-12	-0.22724	6.16398e-07	4.67394e-06	-8.69581	3.4437e-18	-0.39564
ALG3	0.403904	7.01081e-11	7.9063e-10	0.221766	7.68694e-09	8.54704e-08	8.69431	3.48949e-18	0.312835
ABHD1	-0.743267	1.72123e-10	1.7896e-09	-0.170538	3.42639e-09	4.0948e-08	-8.69324	3.52247e-18	-0.456902
ADGRB2	-0.871549	1.09998e-09	9.77884e-09	-0.30139	5.6802e-10	7.95353e-09	-8.69263	3.54132e-18	-0.58647
MRFAP1L1	-0.246651	6.15096e-08	3.93067e-07	-0.223717	6.17062e-12	1.30701e-10	-8.69035	3.61326e-18	-0.235184
MOCS1	-0.355625	1.39064e-06	6.67439e-06	-0.338212	8.87275e-14	2.67004e-12	-8.68541	3.77379e-18	-0.346918
RBM28	0.398651	1.46088e-15	3.96366e-14	0.132591	1.70094e-05	9.49207e-05	8.68407	3.81869e-18	0.265621
SMURF2	0.716889	2.85645e-28	5.87031e-26	0.0219811	0.213135	0.374292	8.67705	4.06162e-18	0.369435
PLA2G2A	-1.50836	8.53178e-11	9.46556e-10	-0.504385	7.46523e-09	8.32467e-08	-8.67692	4.06621e-18	-1.00637
DXO	-0.343849	1.88528e-08	1.33016e-07	-0.200515	2.97779e-11	5.36982e-10	-8.67611	4.09525e-18	-0.272182
CSN1S1	-3.66872	1.33123e-11	1.71904e-10	-0.23834	3.72079e-08	3.66139e-07	-8.67536	4.12229e-18	-1.95353
TRIM8	-0.32822	1.80655e-11	2.28098e-10	-0.201592	2.9188e-08	2.93088e-07	-8.67415	4.16654e-18	-0.264906
GRK4	-0.284031	1.30572e-08	9.54365e-08	-0.233224	4.71088e-11	8.1796e-10	-8.67274	4.21828e-18	-0.258627
CDH3	1.02159	7.38229e-11	8.2769e-10	0.580896	8.86731e-09	9.78006e-08	8.67179	4.25384e-18	0.801243
CRYBG1	0.879931	1.24938e-14	2.81299e-13	0.171495	5.32772e-06	3.31581e-05	8.67079	4.29138e-18	0.525713
RAP1GAP	-0.56574	5.38436e-08	3.46948e-07	-0.534212	9.57573e-12	1.93626e-10	-8.66267	4.60837e-18	-0.549976
DPY19L1	0.381959	3.35121e-07	1.84503e-06	0.269134	8.9605e-13	2.22492e-11	8.66074	4.68699e-18	0.325546
CGAS	0.64523	4.5931e-12	6.46716e-11	0.130709	1.00323e-07	8.92384e-07	8.65764	4.81627e-18	0.38797
SDCBP	0.393116	2.15337e-10	2.19867e-09	0.383549	3.7787e-09	4.47399e-08	8.65752	4.82132e-18	0.388333
TMEM198	-0.668903	1.61414e-10	1.691e-09	-0.214406	4.94619e-09	5.72891e-08	-8.65721	4.83434e-18	-0.441654
PIK3AP1	0.525319	1.66084e-07	9.73428e-07	0.206422	2.40305e-12	5.52328e-11	8.65683	4.85052e-18	0.365871
SPECC1	0.660755	5.2527e-17	1.83825e-15	0.0672254	0.000113224	0.000525138	8.65587	4.89176e-18	0.36399
ASPRV1	-0.432363	2.24893e-08	1.5594e-07	-0.126544	3.01204e-11	5.42138e-10	-8.65333	5.00191e-18	-0.279454
TUBG2	-0.527827	7.71662e-13	1.24432e-11	-0.223735	4.15086e-07	3.27439e-06	-8.6465	5.31013e-18	-0.375781
PCP2	-1.05278	5.01233e-10	4.77457e-09	-0.193588	1.89326e-09	2.40503e-08	-8.64468	5.39549e-18	-0.623182
MEOX1	-0.629876	6.54589e-05	0.00022061	-0.474343	1.828e-16	8.76021e-15	-8.64443	5.40736e-18	-0.55211
UNC80	-2.7778	7.7314e-30	2.16457e-27	-0.0156894	0.379988	0.572956	-8.64387	5.434e-18	-1.39674
HAPLN2	-1.88249	2.46544e-22	2.11677e-20	-0.0446737	0.0123336	0.033987	-8.64294	5.47845e-18	-0.963583
H3-5	0.340886	3.06603e-07	1.69907e-06	0.368889	1.21536e-12	2.93046e-11	8.64294	5.47868e-18	0.354887
GALNT16	-0.777241	1.09645e-08	8.13412e-08	-0.584905	7.68031e-11	1.26699e-09	-8.64213	5.51726e-18	-0.681073
PDE5A	-0.594614	6.76501e-06	2.8281e-05	-0.67377	1.18357e-14	4.13259e-13	-8.63996	5.62328e-18	-0.634192
FCGBP	-0.962193	1.30014e-08	9.50649e-08	-0.83384	6.46344e-11	1.08778e-09	-8.63989	5.62657e-18	-0.898017
OVOL2	-0.394936	2.33264e-09	1.95666e-08	-0.313769	4.21439e-10	6.02429e-09	-8.63988	5.62707e-18	-0.354352
RUNX2	0.475857	9.86087e-07	4.9058e-06	0.309681	2.45298e-13	6.80481e-12	8.63791	5.72509e-18	0.392769
UBQLN1	0.290196	1.89388e-11	2.3819e-10	0.201448	3.77402e-08	3.70236e-07	8.63737	5.75198e-18	0.245822
TMEM47	-0.90864	1.14831e-13	2.12685e-12	-0.350325	1.64855e-06	1.14042e-05	-8.63727	5.7572e-18	-0.629483
RSBN1	-0.183277	0.000803342	0.0021329	-0.264463	8.90685e-19	6.15705e-17	-8.62648	6.32701e-18	-0.22387
MIEN1	0.838738	9.19214e-11	1.01355e-09	0.384266	1.09169e-08	1.18452e-07	8.62352	6.49245e-18	0.611502
WDR41	0.30897	4.23787e-12	6.01823e-11	0.19671	1.43773e-07	1.2331e-06	8.61919	6.74301e-18	0.25284
ROS1	2.86725	3.12668e-23	3.11347e-21	0.0421862	0.0238631		8.61815	6.80429e-18	1.45472
SGO1	0.847551	1.18842e-13	2.1942e-12	0.152308	1.87024e-06	1.28129e-05	8.61612	6.92628e-18	0.499929
SLC18A1	-3.13229	3.28635e-28	6.54491e-26	-0.029734	0.241777	0.411627	-8.61549	6.96408e-18	-1.58101
SDC1	0.647261	8.83513e-10	7.96812e-09	0.467694	1.40736e-09	1.83272e-08	8.61524	6.97981e-18	0.557477
NPC1	0.2743	4.12156e-07	2.21907e-06	0.260835	1.09218e-12	2.65012e-11	8.6137	7.07372e-18	0.267567
LY6G5C	-0.626147	6.04031e-14	1.20172e-12	-0.115846	2.96781e-06	1.9537e-05	-8.61273	7.13408e-18	-0.370997
MX2	0.555612	3.65781e-08	2.43074e-07	0.434844	2.51317e-11	4.59685e-10	8.61201	7.17913e-18	0.495228
MMP7	1.33422	5.14587e-12	7.17746e-11	0.77255	1.32114e-07	1.14179e-06	8.61071	7.26094e-18	1.05339
CCDC28A	-0.398842	6.36895e-14	1.25546e-12	-0.169479	2.96893e-06	1.9537e-05	-8.60777	7.44971e-18	-0.284161
CTDSP1	-0.343935	7.97423e-14	1.54046e-12	-0.136411	2.61443e-06	1.74074e-05	-8.60531	7.6113e-18	-0.240173
MRPL36	0.31184	1.85826e-07	1.0764e-06	0.282992	3.5669e-12	7.91364e-11	8.6029	7.7724e-18	0.297416
RRP15	0.264133	2.51826e-08	1.72816e-07	0.254238	4.33498e-11	7.57495e-10	8.60136	7.87792e-18	0.259185
MAPKAPK5	0.179114	1.16088e-06	5.6647e-06	0.241054	2.83779e-13	7.76001e-12	8.6013	7.88164e-18	0.210084
MASTL	0.546995	6.26037e-17	2.1481e-15	0.128607	0.000143528	0.000649961	8.59999	7.97222e-18	0.337801
GMPS	0.508237	3.01307e-17	1.10659e-15	0.167139	0.000204238	0.000892217	8.59826	8.09356e-18	0.337688
C16orf87	0.46142	2.80864e-12	4.12289e-11	0.186454	2.37987e-07	1.96129e-06	8.5941	8.39171e-18	0.323937
LINC00174	-0.475884	5.55255e-09	4.35502e-08	-0.256906	2.57685e-10	3.82024e-09	-8.59277	8.48969e-18	-0.366395
EDN3	-1.61089	1.75712e-08	1.24657e-07	-0.332799	7.29238e-11	1.21257e-09	-8.59055	8.65528e-18	-0.971846
NTF3	-1.73452	5.12715e-19	2.55274e-17	-0.229819	0.00120291	0.00436219	-8.5897	8.71958e-18	-0.98217
SRRD	0.25322	2.85398e-09	2.36003e-08	0.173339	5.83544e-10	8.15898e-09	8.58046	9.44983e-18	0.21328
PER2	-0.300622	5.67036e-07	2.947e-06	-0.264171	1.00857e-12	2.48181e-11	-8.57823	9.6343e-18	-0.282397
RFWD3	0.473596	2.80379e-15	7.20262e-14	0.161302	2.3887e-05	0.000128874	8.57325	1.00603e-17	0.317449
SEMA6A	-0.494765	4.02736e-05	0.000142205	-0.661336	1.09745e-15	4.66617e-14	-8.57108	1.02515e-17	-0.578051
CYB5R4	0.390514	1.06074e-12	1.67825e-11	0.167807	5.94421e-07	4.5252e-06	8.56689	1.0632e-17	0.279161
SKIL	0.676356	7.4877e-13	1.21145e-11	0.115666	7.69846e-07	5.71984e-06	8.56524	1.07849e-17	0.396011
ELF4	0.414255	8.35197e-11	9.27793e-10	0.20126	2.0219e-08	2.09614e-07	8.55899	1.13862e-17	0.307758
IL1A	1.56597	3.77485e-25	5.17181e-23	0.0455859	0.0814021	0.171115	8.55774	1.15099e-17	0.805778
CCT2	0.357388	2.35114e-08	1.62212e-07	0.369846	7.51562e-11	1.24463e-09	8.55171	1.21281e-17	0.363617
MAP2K7	-0.204397	4.65047e-05	0.00016225	-0.264368	1.05323e-15	4.50656e-14	-8.55106	1.21964e-17	-0.234382
LYN	0.631715	2.21702e-11	2.74014e-10	0.325901	6.64274e-08	6.14846e-07	8.55001	1.23077e-17	0.478808
TENT5A	-0.529319	1.0414e-06	5.13469e-06	-0.484123	5.81305e-13	1.50785e-11	-8.54782	1.25432e-17	-0.506721
CTSF	-0.608252	4.56761e-11	5.35095e-10	-0.304711	3.76129e-08	3.69554e-07	-8.54616	1.2725e-17	-0.456481
ITIH4	-0.714941	2.46463e-08	1.69557e-07	-0.224091	7.57321e-11	1.25147e-09	-8.5451	1.28427e-17	-0.469516
AKR7A2	-0.318542	6.08322e-07	3.1455e-06	-0.30409	1.2984e-12	3.11501e-11	-8.544	1.29658e-17	-0.311316
RCC1	0.583983	8.06137e-17	2.71779e-15	0.132746	0.000176142	0.000781047	8.54278	1.31028e-17	0.358365
HAMP	0.536465	7.37813e-05	0.000245991	0.521689	4.81568e-16	2.18231e-14	8.54172	1.32244e-17	0.529077
LMNTD2	-0.893432	1.80632e-14	3.96195e-13	-0.175067	1.00768e-05	5.89987e-05	-8.54131	1.32711e-17	-0.534249
PNRC2	-0.249223	1.62668e-07	9.54854e-07	-0.247172	8.04012e-12	1.66258e-10	-8.53863	1.35826e-17	-0.248197
OIP5	0.612353	2.14616e-11	2.66471e-10	0.278719	7.5299e-08	6.88977e-07	8.53744	1.37229e-17	0.445536
ZMYND12	-0.598161	3.13025e-09	2.56338e-08	-0.218691	8.41194e-10	1.14161e-08	-8.52882	1.4785e-17	-0.408426
PELO	0.238011	4.36222e-09	3.47646e-08	0.218679	6.11453e-10	8.48729e-09	8.52579	1.51771e-17	0.228345
S100A4	0.519908	1.48076e-07	8.76391e-07	0.447024	1.04554e-11	2.09644e-10	8.52419	1.53882e-17	0.483466
MMP9	0.709075	3.8423e-06	1.68236e-05	0.859822	1.09743e-13	3.24639e-12	8.51947	1.60287e-17	0.784449
KIF14	0.945172	6.99924e-15	1.657e-13	0.159324	2.03523e-05	0.000111658	8.51744	1.63113e-17	0.552248
MYOM2	-0.744489	2.23603e-09	1.88053e-08	-0.310096	1.31621e-09	1.72104e-08	-8.51715	1.63531e-17	-0.527293
SPATA6L	-1.15596	9.06087e-19	4.30069e-17	-0.0586727	0.00139205	0.0049849	-8.51528	1.66191e-17	-0.607314
GALK1	0.33858	0.000101203	0.0003288	0.329589	3.51058e-16	1.61765e-14	8.51501	1.66578e-17	0.334084
ZNF497	-0.693851	5.14925e-21	3.52742e-19	-0.0448701	0.00846658	0.0244753	-8.51283	1.69732e-17	-0.36936
AHDC1	-0.329329	3.32493e-08	2.22869e-07	-0.253398	7.34937e-11	1.2208e-09	-8.51127	1.72039e-17	-0.291363
CLEC4A	0.511807	1.17229e-07	7.0947e-07	0.245269	1.60025e-11	3.07675e-10	8.51093	1.72547e-17	0.378538
TECR	-0.351262	1.97747e-09	1.67473e-08	-0.247681	1.57593e-09	2.02745e-08	-8.51077	1.72784e-17	-0.299472
AP3S1	0.314908	5.4993e-08	3.53882e-07	0.384783	4.27244e-11	7.47931e-10	8.50555	1.80731e-17	0.349846
LIFR	-0.537579	1.1482e-06	5.60972e-06	-0.227151	8.0562e-13	2.02397e-11	-8.50265	1.85303e-17	-0.382365
ROBO2	-1.47302	1.70298e-09	1.46019e-08	-0.347877	1.99382e-09	2.51776e-08	-8.50096	1.88025e-17	-0.910451
FOXM1	0.840224	3.1229e-13	5.36728e-12	0.294565	2.26156e-06	1.52594e-05	8.49767	1.93441e-17	0.567394
CTSK	0.4535	3.97055e-05	0.000140379	0.626772	2.6122e-15	1.03457e-13	8.49755	1.93638e-17	0.540136
SNRPB2	0.280345	3.10245e-08	2.09191e-07	0.210388	9.1037e-11	1.4814e-09	8.49708	1.94418e-17	0.245366
CHEK1	0.574396	1.30157e-11	1.68411e-10	0.25741	1.55175e-07	1.32556e-06	8.49573	1.96696e-17	0.415903
EML4	0.447779	5.29717e-15	1.29369e-13	0.161051	2.74192e-05	0.000145929	8.49486	1.98164e-17	0.304415
GAL	1.59421	8.45556e-14	1.62393e-12	0.397252	5.49879e-06	3.4068e-05	8.49082	2.05191e-17	0.995732
CHST10	-0.505846	1.51574e-10	1.59397e-09	-0.255003	2.13653e-08	2.20426e-07	-8.48836	2.09581e-17	-0.380424
FBN1	0.583504	2.52067e-07	1.42548e-06	0.235103	7.50421e-12	1.55511e-10	8.48802	2.10194e-17	0.409304
BRCA2	0.779011	3.58577e-14	7.40855e-13	0.0770716	9.53075e-06	5.61103e-05	8.48723	2.11624e-17	0.428041
RAB17	-0.568149	6.26212e-10	5.82715e-09	-0.370816	6.05498e-09	6.88014e-08	-8.48452	2.16616e-17	-0.469482
NUTF2	0.394377	3.16278e-10	3.13005e-09	0.179685	1.14419e-08	1.23775e-07	8.48417	2.17272e-17	0.287031
CLCNKA	-1.15441	8.98034e-14	1.71669e-12	-0.227955	5.56807e-06	3.44416e-05	-8.48334	2.1882e-17	-0.691182
FAM221B	-0.950985	1.26447e-10	1.35933e-09	-0.133051	2.61437e-08	2.65017e-07	-8.48306	2.19344e-17	-0.542018
ZBTB7C	-0.629453	1.45391e-06	6.95041e-06	-0.501842	7.09541e-13	1.81108e-11	-8.48178	2.21769e-17	-0.565647
GAMT	-0.727797	4.71804e-09	3.74458e-08	-0.455629	8.41511e-10	1.14161e-08	-8.48084	2.23577e-17	-0.591713
RPL5	-0.305989	1.47492e-07	8.73467e-07	-0.289172	1.6317e-11	3.1278e-10	-8.47916	2.26831e-17	-0.29758
DNAH1	-0.55342	6.01103e-12	8.28844e-11	-0.180809	3.20458e-07	2.58865e-06	-8.47848	2.28146e-17	-0.367114
MAP3K3	0.297064	3.21539e-08	2.16127e-07	0.154511	1.04591e-10	1.68338e-09	8.47782	2.29455e-17	0.225788
SPATA6	-0.38286	4.17189e-06	1.81148e-05	-0.177953	1.5167e-13	4.32e-12	-8.47702	2.31037e-17	-0.280406
PITPNB	0.322553	2.92855e-13	5.05575e-12	0.114352	2.73927e-06	1.81379e-05	8.47616	2.32747e-17	0.218452
DDX42	0.283142	5.50556e-12	7.64605e-11	0.155011	3.50789e-07	2.8088e-06	8.47523	2.34621e-17	0.219076
ACKR1	-1.00685	2.53948e-08	1.7421e-07	-0.667122	1.41442e-10	2.20252e-09	-8.47459	2.35918e-17	-0.836985
PDCD10	0.377753	3.61063e-16	1.07639e-14	0.171911	0.000126532	0.000579843	8.47402	2.37075e-17	0.274832
MIB2	-0.510215	3.79809e-08	2.51703e-07	-0.216694	8.96563e-11	1.46141e-09	-8.47356	2.37997e-17	-0.363455
MCL1	0.259622	1.28494e-07	7.70645e-07	0.358076	2.05636e-11	3.82283e-10	8.47322	2.38697e-17	0.308849
TUBB3	0.936148	7.4012e-11	8.29329e-10	0.576656	4.53064e-08	4.36202e-07	8.47192	2.4138e-17	0.756402
ZBTB16	-0.722611	0.000306796	0.000893785	-0.723401	5.73146e-17	3.01004e-15	-8.47122	2.42834e-17	-0.723006
NABP1	0.472514	1.68832e-07	9.87433e-07	0.334211	1.50639e-11	2.91677e-10	8.46974	2.45937e-17	0.403363
ABCC1	0.42692	8.58631e-14	1.64554e-12	0.139584	6.31003e-06	3.86074e-05	8.46883	2.47871e-17	0.283252
SRRM2	-0.144963	0.00224776	0.00540146	-0.355009	5.11502e-19	3.71401e-17	-8.46062	2.6596e-17	-0.249986
IRF2BP1	-0.521884	5.15259e-16	1.50132e-14	-0.104309	0.000116088	0.000536993	-8.45847	2.70902e-17	-0.313096
ETFRF1	-0.34731	4.38201e-11	5.15226e-10	-0.200761	7.83443e-08	7.14454e-07	-8.45802	2.71949e-17	-0.274036
TMEM91	-0.580455	2.99919e-09	2.46862e-08	-0.320355	1.65276e-09	2.1206e-08	-8.45724	2.73769e-17	-0.450405
TMEM97	0.485359	1.5154e-07	8.95794e-07	0.477599	2.02045e-11	3.7602e-10	8.45361	2.82422e-17	0.481479
H2BC5	0.739989	1.1382e-06	5.56652e-06	0.60746	1.39315e-12	3.3133e-11	8.45052	2.90018e-17	0.673725
TYW3	-0.165194	0.000661364	0.00179064	-0.288782	1.27927e-17	7.61561e-16	-8.4504	2.90319e-17	-0.226988
OSBPL1A	-0.410194	2.85505e-09	2.36003e-08	-0.321924	1.85941e-09	2.3683e-08	-8.44947	2.92623e-17	-0.366059
POMGNT1	-0.273532	1.4872e-07	8.7966e-07	-0.25958	2.18476e-11	4.02303e-10	-8.44798	2.96387e-17	-0.266556
DISP3	-1.30097	2.50337e-12	3.71714e-11	-0.135118	7.65974e-07	5.69548e-06	-8.44777	2.9691e-17	-0.718042
IARS1	0.435389	2.2376e-17	8.38398e-16	0.140972	0.000530086	0.0020938	8.44697	2.98965e-17	0.288181
TBC1D17	-0.404847	6.36927e-16	1.82826e-14	-0.108023	0.00011198	0.000520122	-8.44645	3.00285e-17	-0.256435
PSMA3	0.294097	1.32954e-08	9.68117e-08	0.274073	3.86699e-10	5.57341e-09	8.44394	3.06829e-17	0.284085
OARD1	-0.25814	1.75052e-08	1.24372e-07	-0.198391	2.92409e-10	4.31593e-09	-8.44127	3.13912e-17	-0.228266
RERG	-0.56248	1.88838e-05	7.19523e-05	-0.720765	1.89206e-14	6.43066e-13	-8.43964	3.18316e-17	-0.641622
CKAP2L	0.801559	2.27663e-13	4.02673e-12	0.227436	4.16455e-06	2.65305e-05	8.43893	3.20247e-17	0.514498
H2AZ1	0.416784	4.61404e-11	5.39878e-10	0.259032	8.88538e-08	8.01524e-07	8.43652	3.2692e-17	0.337908
PAPPA	0.751111	5.21393e-10	4.94466e-09	0.219422	1.07988e-08	1.17414e-07	8.43593	3.28577e-17	0.485267
HJURP	0.815848	4.92014e-15	1.20925e-13	0.218958	4.13972e-05	0.000211837	8.43471	3.32034e-17	0.517403
SPHK1	0.430458	0.000328415	0.000951744	0.460252	7.92837e-17	4.05822e-15	8.43161	3.40948e-17	0.445355
FAM72A	1.00245	5.51964e-16	1.59863e-14	0.153922	0.000131264	0.000599237	8.43122	3.42068e-17	0.578186
C2CD4A	1.31516	1.78823e-08	1.26752e-07	0.190272	3.2015e-10	4.66334e-09	8.42873	3.49435e-17	0.752713
AUNIP	0.811615	1.0878e-16	3.59214e-15	0.165984	0.00029083	0.00122337	8.42738	3.53477e-17	0.4888
CA11	-0.826433	1.8382e-08	1.29886e-07	-0.385948	3.26018e-10	4.74161e-09	-8.42337	3.65794e-17	-0.60619
SARAF	-0.398307	1.79199e-09	1.52838e-08	-0.240539	3.7302e-09	4.42203e-08	-8.4226	3.68223e-17	-0.319423
NUP155	0.558127	6.58258e-15	1.57574e-13	0.158543	3.81891e-05	0.000196893	8.42194	3.703e-17	0.358335
KPNA3	0.411882	2.8512e-15	7.30497e-14	0.147291	6.00757e-05	0.000296802	8.42148	3.71771e-17	0.279587
SESN1	-0.461164	1.87475e-09	1.59333e-08	-0.243775	3.63116e-09	4.31798e-08	-8.42057	3.74671e-17	-0.35247
ST8SIA6	-0.755739	7.14438e-06	2.96743e-05	-0.229275	1.22124e-13	3.55235e-12	-8.41726	3.85404e-17	-0.492507
FMO1	1.15303	3.20861e-16	9.70014e-15	0.260202	0.000186861	0.000822865	8.41554	3.91106e-17	0.706615
SUB1	-0.290282	7.4688e-05	0.000248677	-0.582073	2.02709e-15	8.23246e-14	-8.41493	3.93119e-17	-0.436178
SLC25A29	-0.693103	9.8448e-17	3.28466e-15	-0.174016	0.00032697	0.00135782	-8.41427	3.95335e-17	-0.43356
TPSG1	-2.06055	3.57683e-16	1.06796e-14	-0.404907	0.000180772	0.0008002	-8.41214	4.0259e-17	-1.23273
PLEK	0.471427	1.30712e-05	5.14171e-05	0.527131	4.81077e-14	1.53953e-12	8.41165	4.04298e-17	0.499279
LIPT1	-0.236795	5.2481e-08	3.3862e-07	-0.186906	1.11024e-10	1.77944e-09	-8.4102	4.09316e-17	-0.211851
CLIC4	0.42623	1.22951e-09	1.08307e-08	0.293112	6.0073e-09	6.83001e-08	8.40955	4.11582e-17	0.359671
RTN4IP1	0.476396	1.96321e-13	3.50835e-12	0.195711	5.68702e-06	3.51093e-05	8.40678	4.21424e-17	0.336053
XYLT2	0.308757	1.12917e-05	4.50874e-05	0.305674	6.8135e-14	2.09981e-12	8.40202	4.38869e-17	0.307215
NAMPT	0.567012	3.90005e-10	3.79171e-09	0.308122	1.88074e-08	1.95722e-07	8.40086	4.43237e-17	0.437567
GLUD1	-0.294607	5.65861e-08	3.63529e-07	-0.25559	1.12656e-10	1.80196e-09	-8.39914	4.49759e-17	-0.275098
SNRPA1	0.406391	5.00042e-11	5.79543e-10	0.216543	1.1137e-07	9.7929e-07	8.39905	4.50121e-17	0.311467
MTHFD2	0.518285	5.24994e-15	1.28378e-13	0.212392	5.00684e-05	0.000252104	8.39766	4.55472e-17	0.365338
FAM43B	-0.689883	2.5723e-09	2.14281e-08	-0.162109	3.2458e-09	3.89354e-08	-8.39721	4.57196e-17	-0.425996
TRIM9	-0.632684	0.000174187	0.000535903	-0.584128	4.60306e-16	2.0909e-14	-8.39712	4.57561e-17	-0.608406
CRTC1	-0.506011	2.46154e-17	9.16224e-16	-0.0932754	0.000675949	0.00259821	-8.3925	4.75897e-17	-0.299643
PLCXD3	-1.3707	4.88049e-13	8.06512e-12	-0.148461	3.49609e-06	2.26331e-05	-8.39186	4.7853e-17	-0.759581
SAMSN1	0.355661	0.0002406	0.000718378	0.344608	2.52762e-16	1.18755e-14	8.39055	4.8388e-17	0.350135
TRMT44	-0.281003	7.01112e-10	6.46496e-09	-0.10273	1.20855e-08	1.3015e-07	-8.38936	4.8878e-17	-0.191867
CDH11	0.419777	6.1259e-05	0.000207906	0.55016	4.00442e-15	1.54138e-13	8.38819	4.93667e-17	0.484969
PIM1	0.548096	6.24847e-09	4.85161e-08	0.333769	1.42791e-09	1.85445e-08	8.38789	4.94941e-17	0.440933
POU6F1	-0.559909	4.43209e-18	1.91114e-16	-0.0550014	0.00140333	0.00501872	-8.38705	4.98491e-17	-0.307455
DEAF1	-0.408306	2.47497e-10	2.49799e-09	-0.225869	3.19407e-08	3.18229e-07	-8.38557	5.04801e-17	-0.317088
FGFR1	-0.805505	2.89477e-12	4.24288e-11	-0.26719	1.10856e-06	7.96473e-06	-8.38209	5.19978e-17	-0.536347
MARF1	-0.208544	1.07507e-06	5.28446e-06	-0.205932	3.03778e-12	6.86688e-11	-8.38158	5.22231e-17	-0.207238
STK38	0.37479	5.96922e-11	6.81522e-10	0.224088	1.13502e-07	9.95295e-07	8.37792	5.38708e-17	0.299439
TLR8	0.546705	3.95998e-05	0.000140108	0.359423	1.00805e-14	3.5652e-13	8.37783	5.39131e-17	0.453064
AGBL4	-0.942726	3.38464e-13	5.77091e-12	-0.0852312	4.90625e-06		-8.37702	5.42852e-17	-0.513979
HEPH	0.516747	1.33249e-07	7.95459e-07	0.292511	4.98491e-11	8.58542e-10	8.37618	5.46737e-17	0.404629
SLC1A3	0.540245	4.5756e-08	2.99227e-07	0.338265	1.81621e-10	2.76968e-09	8.3744	5.55064e-17	0.439255
TIMP2	0.470421	4.84174e-09	3.83331e-08	0.353822	2.09313e-09	2.62415e-08	8.37422	5.55922e-17	0.412121
RAN	0.45944	2.63567e-24	3.14296e-22	0.0705775	0.0988675	0.201145	8.3599	6.27712e-17	0.265009
IFI44L	0.801396	2.16029e-08	1.50496e-07	0.597913	4.95554e-10	6.99505e-09	8.3574	6.41132e-17	0.699655
MAEL	1.91134	5.86169e-18	2.451e-16	0.20728	0.00146969	0.00522778	8.35504	6.5408e-17	1.05931
SPATA4	-1.32586	3.96301e-13	6.66876e-12	-0.0931245	5.1451e-06	3.21573e-05	-8.35489	6.54928e-17	-0.709495
DMTF1	-0.275636	3.22667e-08	2.1681e-07	-0.186785	3.2647e-10	4.74457e-09	-8.35399	6.59943e-17	-0.23121
MYO1B	0.52564	5.17943e-12	7.21386e-11	0.270609	9.0737e-07	6.62605e-06	8.35185	6.7201e-17	0.398124
CFAP43	-0.938327	2.15609e-13	3.8353e-12	-0.117098	7.7863e-06	4.66715e-05	-8.35073	6.78404e-17	-0.527713
MLPH	-0.881688	5.78123e-11	6.61231e-10	-0.49811	1.45602e-07	1.24768e-06	-8.34904	6.88211e-17	-0.689899
VSIG4	0.535121	1.55259e-06	7.37832e-06	0.368057	2.51648e-12	5.74951e-11	8.34862	6.90672e-17	0.451589
HSF4	-0.635481	7.17972e-08	4.53205e-07	-0.193856	1.39237e-10	2.17349e-09	-8.34622	7.04817e-17	-0.414668
ENO1	0.519323	1.72565e-11	2.18454e-10	0.236726	3.88406e-07	3.08296e-06	8.34534	7.10122e-17	0.378024
VIT	-1.15544	2.17528e-11	2.69545e-10	-0.189662	3.29598e-07	2.65353e-06	-8.34346	7.21488e-17	-0.67255
LAP3	0.333426	2.5941e-08	1.77328e-07	0.297757	4.6421e-10	6.57196e-09	8.34215	7.29513e-17	0.315592
IFI27	0.650412	6.14235e-05	0.000208391	0.791396	6.73358e-15	2.48102e-13	8.3415	7.33551e-17	0.720904
SNX1	-0.244934	1.3763e-06	6.61543e-06	-0.214672	3.30622e-12	7.41251e-11	-8.33853	7.52216e-17	-0.229803
SCARA5	-1.01953	2.85083e-06	1.28374e-05	-0.461257	1.18705e-12	2.86943e-11	-8.33548	7.71824e-17	-0.740394
STIL	0.772747	2.49826e-17	9.28104e-16	0.179485	0.000900022	0.00335979	8.33535	7.72709e-17	0.476116
BPIFB2	-1.81115	4.17273e-11	4.92418e-10	-0.266846	2.14111e-07	1.77906e-06	-8.33287	7.89044e-17	-1.039
QDPR	-0.620445	3.05799e-07	1.69559e-06	-0.602607	2.6723e-11	4.86471e-10	-8.33214	7.93962e-17	-0.611526
SFXN2	-0.60263	7.60914e-11	8.50656e-10	-0.280617	1.40641e-07	1.20786e-06	-8.32444	8.47259e-17	-0.441624
RPS6	-0.415154	1.1662e-09	1.03342e-08	-0.255903	1.29477e-08	1.38501e-07	-8.32376	8.52144e-17	-0.335529
TBK1	0.219073	4.64474e-07	2.47114e-06	0.174798	1.68703e-11	3.2242e-10	8.32354	8.53756e-17	0.196935
MYT1	-1.19456	7.5429e-07	3.83457e-06	-0.612156	9.18651e-12	1.87137e-10	-8.31949	8.83393e-17	-0.903356
COBL	-0.45218	4.07917e-05	0.000143854	-0.565624	1.84762e-14	6.30196e-13	-8.31823	8.92831e-17	-0.508902
ASPM	0.768464	1.7841e-11	2.25557e-10	0.327255	4.81492e-07	3.7443e-06	8.31291	9.3385e-17	0.54786
DEPDC7	0.928279	1.28953e-15	3.52351e-14	0.0666106	0.000170096	0.000757391	8.31227	9.38898e-17	0.497445
HMGCL	-0.345348	8.25576e-09	6.27646e-08	-0.187641	2.14104e-09	2.67427e-08	-8.30842	9.69849e-17	-0.266494
SLC39A11	0.48625	4.75617e-08	3.09672e-07	0.364775	3.20792e-10	4.66915e-09	8.3075	9.77418e-17	0.425512
KCNH2	-1.25201	9.10943e-11	1.005e-09	-0.200001	1.40086e-07	1.20364e-06	-8.3058	9.91509e-17	-0.726008
LY96	0.359574	1.55805e-05	6.03902e-05	0.418161	1.12704e-13	3.32374e-12	8.30526	9.96046e-17	0.388867
OGDHL	-1.38934	1.0682e-08	7.93365e-08	-0.264761	1.73149e-09	2.21421e-08	-8.30194	1.02429e-16	-0.82705
IFT88	-0.388314	1.10551e-10	1.19911e-09	-0.174666	1.24865e-07	1.08502e-06	-8.30002	1.04096e-16	-0.28149
ORM2	1.97962	3.93191e-09	3.16091e-08	0.449703	4.92543e-09	5.70832e-08	8.2991	1.049e-16	1.21466
ADCY1	-0.764196	2.9128e-05	0.00010641	-0.886236	4.17801e-14	1.35284e-12	-8.29826	1.05649e-16	-0.825216
BBS1	-0.422623	1.51302e-10	1.59197e-09	-0.256243	9.79014e-08	8.73277e-07	-8.29764	1.06201e-16	-0.339433
HRC	-0.708794	5.18654e-08	3.34983e-07	-0.211041	3.19612e-10	4.66113e-09	-8.29701	1.06762e-16	-0.459918
SFI1	-0.513839	6.92918e-15	1.64243e-13	-0.112549	7.92661e-05	0.000381197	-8.29604	1.07638e-16	-0.313194
MLKL	0.488435	3.65808e-10	3.57806e-09	0.14335	4.72674e-08	4.53715e-07	8.29384	1.09654e-16	0.315892
GJC3	-0.645365	2.14024e-09	1.80704e-08	-0.125276	9.4187e-09	1.03406e-07	-8.29271	1.10694e-16	-0.38532
IGF2BP1	2.14075	2.92759e-28	5.95317e-26	0.0137564	0.482407	0.673285	8.29184	1.11508e-16	1.07725
MMP10	1.13711	2.43081e-07	1.38072e-06	0.465384	5.27747e-11	9.06485e-10	8.29143	1.119e-16	0.801246
CENPF	0.787625	4.71498e-15	1.16476e-13	0.241809	0.000100403	0.00047057	8.29005	1.13198e-16	0.514717
FPR2	1.50066	8.82994e-18	3.58354e-16	0.0569178	0.00173765		8.2873	1.1585e-16	0.778789
UNC13D	0.866327	8.36443e-13	1.34095e-11	0.173989	5.04507e-06	3.15939e-05	8.28584	1.17275e-16	0.520158
WDR27	-0.522163	3.42393e-11	4.10829e-10	-0.196545	3.6399e-07	2.90359e-06	-8.28302	1.20086e-16	-0.359354
IQCC	-0.358822	5.10694e-09	4.03006e-08	-0.162743	4.37743e-09	5.11652e-08	-8.28228	1.20841e-16	-0.260782
GNRH1	-0.422335	1.11312e-05	4.4548e-05	-0.242345	2.515e-13	6.95672e-12	-8.28167	1.21461e-16	-0.33234
HDAC5	-0.347672	1.6491e-09	1.41777e-08	-0.129935	1.32373e-08	1.41441e-07	-8.28166	1.21468e-16	-0.238803
HELZ2	0.406856	2.56766e-06	1.16656e-05	0.425811	2.4374e-12	5.58881e-11	8.27989	1.23288e-16	0.416334
LRRC29	-0.569797	4.07952e-11	4.82356e-10	-0.162888	3.28304e-07	2.64422e-06	-8.27852	1.2472e-16	-0.366342
HEATR5B	-0.158574	0.00186243	0.00455539	-0.211221	8.31779e-18	5.07782e-16	-8.27771	1.25563e-16	-0.184898
LOC100128239	-0.998536	7.70711e-10	7.03953e-09	-0.208016	2.79696e-08	2.82332e-07	-8.27636	1.26999e-16	-0.603276
ITGB1	0.378563	1.78977e-12	2.72242e-11	0.268829	3.35527e-06	2.18172e-05	8.27155	1.32232e-16	0.323696
DOC2A	-1.08326	2.51425e-12	3.73043e-11	-0.158094	2.68036e-06	1.7797e-05	-8.27061	1.33273e-16	-0.620678
COL5A1	0.53275	1.5863e-06	7.52556e-06	0.533765	5.35435e-12	1.14807e-10	8.27025	1.33681e-16	0.533258
CD34	-0.357089	4.36893e-07	2.33987e-06	-0.390038	3.15954e-11	5.64448e-10	-8.26684	1.37559e-16	-0.373563
NLN	0.557241	1.01622e-17	4.0477e-16	0.0767779	0.00183222	0.00637884	8.26484	1.39879e-16	0.317009
ATL3	0.376684	1.22141e-08	8.96136e-08	0.28935	2.08637e-09	2.61739e-08	8.26441	1.40383e-16	0.333017
DCSTAMP	0.692506	1.89618e-06	8.8629e-06	0.259311	4.45308e-12	9.70012e-11	8.26338	1.41602e-16	0.475909
KRT1	-3.56041	2.65038e-31	8.8276e-29	-0.00081763	0.964634		-8.26046	1.45117e-16	-1.78062
TPI1	0.414938	1.17897e-11	1.53576e-10	0.268541	9.99227e-07	7.24439e-06	8.25516	1.51701e-16	0.341739
APOBEC3A	1.35277	1.33246e-17	5.18961e-16	0.197581	0.00175641	0.00614505	8.25154	1.56363e-16	0.775174
SSH1	0.265423	1.63024e-08	1.16737e-07	0.122306	1.73053e-09	2.21421e-08	8.2509	1.57208e-16	0.193864
PKIB	-0.918368	2.5891e-11	3.16358e-10	-0.489314	5.82524e-07	4.447e-06	-8.24851	1.60385e-16	-0.703841
BRIX1	0.347449	9.80438e-12	1.29727e-10	0.186382	1.21364e-06	8.66132e-06	8.2468	1.62686e-16	0.266915
THY1	0.415126	4.83759e-06	2.0758e-05	0.4072	1.35466e-12	3.23783e-11	8.24509	1.65034e-16	0.411163
RTBDN	-1.2998	1.24277e-06	6.01398e-06	-0.35707	1.02873e-11	2.06706e-10	-8.23858	1.74259e-16	-0.828434
ATP1B2	-0.787749	6.19918e-14	1.23079e-12	-0.0976716	3.40983e-05	0.000177665	-8.23639	1.77482e-16	-0.44271
NUP107	0.381071	6.83129e-10	6.31421e-09	0.220986	4.39888e-08	4.2544e-07	8.23354	1.81757e-16	0.301028
IGSF22	-0.87352	6.6494e-12	9.09724e-11	-0.130649	1.78703e-06	1.23045e-05	-8.23152	1.84859e-16	-0.502085
CKAP4	0.288939	1.43903e-06	6.8895e-06	0.332704	9.1974e-12	1.8716e-10	8.22935	1.88234e-16	0.310822
SPI1	0.343888	0.000229783	0.000689815	0.363655	1.80215e-15	7.3973e-14	8.22935	1.88239e-16	0.353771
HDHD2	-0.305696	1.3366e-09	1.16993e-08	-0.191382	2.52803e-08	2.57218e-07	-8.22667	1.92495e-16	-0.248539
CNR1	-1.04731	2.96353e-08	2.00734e-07	-0.245138	1.12739e-09	1.49077e-08	-8.22635	1.92998e-16	-0.646225
GLDN	-0.479008	0.000900529	0.00236493	-0.643738	9.36906e-17	4.66557e-15	-8.22536	1.94612e-16	-0.561373
TEX19	1.54783	2.02413e-16	6.38924e-15	0.107863	0.000648249	0.00250379	8.22452	1.95979e-16	0.827844
ELOC	0.333962	4.92305e-08	3.19568e-07	0.281685	6.53393e-10	9.0172e-09	8.22439	1.96182e-16	0.307823
SLC14A1	-0.909182	1.05137e-10	1.14554e-09	-0.232188	2.32307e-07	1.91861e-06	-8.22422	1.96463e-16	-0.570685
MAPK8IP1	-0.734956	6.6372e-12	9.08699e-11	-0.263975	1.88527e-06	1.29067e-05	-8.22408	1.96695e-16	-0.499466
RPS4X	-0.462956	1.91541e-15	5.0757e-14	-0.228711	0.000230925	0.000996456	-8.22311	1.98286e-16	-0.345833
RBM6	-0.27442	4.13909e-10	4.00797e-09	-0.191537	7.47972e-08	6.85039e-07	-8.22219	1.99812e-16	-0.232978
COL17A1	-0.902736	1.61335e-05	6.23333e-05	-0.723937	2.59288e-13	7.16181e-12	-8.22126	2.01369e-16	-0.813337
BRINP2	-1.24993	9.05896e-07	4.54076e-06	-0.548325	1.88316e-11	3.53904e-10	-8.22072	2.0228e-16	-0.899129
POGLUT2	0.321665	3.04385e-05	0.000110778	0.201646	8.96043e-14	2.6922e-12	8.2205	2.0265e-16	0.261655
SORL1	-0.639803	8.75265e-13	1.39739e-11	-0.23523	7.59779e-06	4.56701e-05	-8.22014	2.03263e-16	-0.437517
RCOR3	-0.341985	1.21694e-08	8.93191e-08	-0.268521	3.07593e-09	3.70834e-08	-8.22	2.0351e-16	-0.305253
ESRRG	-1.17452	9.39609e-14	1.78655e-12	-0.319062	2.97068e-05	0.000157046	-8.21999	2.03512e-16	-0.746789
ZNF18	-0.402704	1.64162e-15	4.39845e-14	-0.120824	0.000256071	0.00109178	-8.21793	2.07046e-16	-0.261764
BTRC	-0.447661	3.98201e-10	3.86361e-09	-0.217574	8.04712e-08	7.31068e-07	-8.21715	2.08402e-16	-0.332618
TOR1B	0.174703	8.09919e-06	3.3247e-05	0.186998	8.4428e-13	2.10729e-11	8.21397	2.13987e-16	0.18085
PNPLA4	-0.501895	1.36408e-11	1.75792e-10	-0.173864	1.23884e-06	8.81814e-06	-8.21021	2.20795e-16	-0.337879
IGBP1	-0.38078	5.54935e-14	1.1109e-12	-0.159347	4.28484e-05	0.000218447	-8.20941	2.2228e-16	-0.270063
ZNF345	-0.424101	1.03817e-13	1.94523e-12	-0.0882943	3.03426e-05	0.00016023	-8.20727	2.26274e-16	-0.256198
TNFAIP3	0.453715	2.12154e-06	9.83061e-06	0.377991	6.64918e-12	1.39604e-10	8.20703	2.26734e-16	0.415853
CTNNBL1	0.22699	8.77089e-07	4.40552e-06	0.219584	2.26612e-11	4.16883e-10	8.20608	2.28536e-16	0.223287
SLC26A5	-1.42243	1.24169e-11	1.61095e-10	-0.097129	1.37142e-06	9.64019e-06	-8.20554	2.29552e-16	-0.759781
SLC2A6	0.689939	5.08474e-09	4.01418e-08	0.325582	8.41076e-09	9.30328e-08	8.20554	2.29555e-16	0.50776
EIF2AK2	0.719258	1.13456e-21	8.80215e-20	0.104067	0.0415214	0.096812	8.20395	2.32617e-16	0.411662
ATP9B	-0.296135	1.92086e-10	1.97905e-09	-0.120728	1.67042e-07	1.41432e-06	-8.20261	2.35214e-16	-0.208431
PTHLH	-0.548804	0.0012701	0.00323051	-0.971312	5.4889e-17	2.90363e-15	-8.20128	2.37831e-16	-0.760058
LFNG	-0.601238	3.01132e-07	1.67115e-06	-0.499506	9.46794e-11	1.53676e-09	-8.20099	2.3842e-16	-0.550372
XAGE1B	3.43437	2.27318e-08	1.57452e-07	0.564216	1.87669e-09	2.38874e-08	8.20099	2.38424e-16	1.99929
HIVEP2	0.543509	3.94143e-14	8.09144e-13	0.0817548	5.46022e-05	0.000272428	8.20096	2.38469e-16	0.312632
CCNE2	0.702937	1.7672e-10	1.83429e-09	0.30326	1.84e-07	1.54698e-06	8.199	2.42399e-16	0.503098
OSR1	-0.797259	3.03606e-05	0.000110515	-0.717543	1.13779e-13	3.34513e-12	-8.1986	2.43193e-16	-0.757401
MRPS6	0.346003	7.03553e-10	6.48437e-09	0.230516	5.75917e-08	5.41165e-07	8.19636	2.47768e-16	0.28826
NTN5	-0.817594	4.38702e-10	4.23179e-09	-0.150783	8.95526e-08	8.07447e-07	-8.19278	2.55267e-16	-0.484189
JMJD8	-0.313774	4.64388e-07	2.47114e-06	-0.239873	5.95768e-11	1.01064e-09	-8.19202	2.56877e-16	-0.276823
CENPO	0.608337	4.00962e-17	1.44242e-15	0.0870577	0.00151145	0.00536837	8.1919	2.5714e-16	0.347697
TMEM151B	-0.899013	3.73532e-21	2.60502e-19	-0.0357865	0.0319979	0.0773575	-8.19128	2.58453e-16	-0.4674
ANKK1	-1.00132	4.41671e-13	7.34902e-12	-0.0801093	1.42693e-05	8.09254e-05	-8.18958	2.62143e-16	-0.540716
HASPIN	0.794845	3.10291e-16	9.43967e-15	0.0658304	0.000644364	0.0024905	8.18934	2.6266e-16	0.430337
ARHGAP11A	0.721393	2.41457e-14	5.14842e-13	0.0670582	7.8147e-05	0.000376477	8.18574	2.70639e-16	0.394226
ZMYND10	-0.81735	1.9177e-08	1.35254e-07	-0.310177	2.56768e-09	3.15917e-08	-8.18572	2.70679e-16	-0.563763
CEP44	-0.179143	8.95552e-05	0.000294373	-0.23458	1.87374e-14	6.37969e-13	-8.18567	2.70794e-16	-0.206862
DRD2	-2.1907	3.18522e-28	6.40959e-26	-0.0104187	0.576324	0.750411	-8.18488	2.72574e-16	-1.10056
OMA1	-0.234237	1.24261e-06	6.01398e-06	-0.226923	1.76956e-11	3.36182e-10	-8.18306	2.76728e-16	-0.23058
SNX5	0.127013	0.00152679	0.00380625	0.42666	4.55835e-17	2.46138e-15	8.17918	2.85784e-16	0.276837
CCL20	1.9445	6.15093e-23	5.76814e-21	0.0862425	0.0886224	0.183873	8.17669	2.91744e-16	1.01537
GADD45G	-0.768478	1.00593e-08	7.50289e-08	-0.372137	5.43643e-09	6.23179e-08	-8.17625	2.92825e-16	-0.570307
TMEM218	-0.318566	6.00545e-10	5.5964e-09	-0.166671	7.78369e-08	7.10164e-07	-8.17582	2.93853e-16	-0.242618
MEMO1	0.379319	1.18192e-11	1.53857e-10	0.149862	1.75491e-06	1.2092e-05	8.1757	2.94164e-16	0.264591
GTF2H3	0.403435	6.45129e-10	5.98875e-09	0.14028	7.55968e-08	6.91371e-07	8.17156	3.04439e-16	0.271857
RAD51	0.754884	1.02807e-16	3.41241e-15	0.0770596	0.00115591	0.0042117	8.16782	3.14017e-16	0.415972
NUDCD1	0.589283	7.62972e-19	3.68477e-17	0.0577033	0.00736213	0.021655	8.16376	3.24743e-16	0.323493
FMOD	-0.75085	1.05101e-08	7.81502e-08	-0.431546	5.79188e-09	6.61255e-08	-8.16351	3.25434e-16	-0.591198
ACCS	-0.490123	2.24683e-10	2.28685e-09	-0.162747	1.98607e-07	1.65887e-06	-8.1629	3.2708e-16	-0.326435
KIF11	0.607714	5.77781e-12	7.98396e-11	0.216971	3.19357e-06	2.0872e-05	8.16212	3.29188e-16	0.412343
RPAIN	-0.349259	3.61893e-13	6.13693e-12	-0.154732	1.9724e-05	0.000108522	-8.15796	3.40744e-16	-0.251996
HMOX1	0.461217	9.00609e-08	5.56379e-07	0.445404	6.00404e-10	8.33996e-09	8.15721	3.42847e-16	0.453311
CABLES1	-0.458061	3.93519e-11	4.6638e-10	-0.173812	8.24751e-07	6.08766e-06	-8.15712	3.43096e-16	-0.315936
IL15RA	0.583979	3.07848e-10	3.05916e-09	0.148452	1.61603e-07	1.37312e-06	8.15549	3.4778e-16	0.366216
ZBTB40	-0.231324	1.04446e-05	4.19652e-05	-0.336708	1.04152e-12	2.54981e-11	-8.15482	3.49687e-16	-0.284016
C1QA	0.404229	0.000176577	0.000542566	0.465051	7.19705e-15	2.63786e-13	8.15389	3.52414e-16	0.43464
PRC1	0.616765	6.27021e-11	7.12937e-10	0.332193	5.96724e-07	4.53913e-06	8.15253	3.56376e-16	0.474479
TRMO	-0.304085	7.46552e-14	1.45382e-12	-0.1106	5.27164e-05	0.000264188	-8.14775	3.70758e-16	-0.207343
ITPR2	-0.614124	1.72387e-08	1.22794e-07	-0.353435	4.10343e-09	4.83161e-08	-8.14419	3.81842e-16	-0.48378
TARBP1	-0.288956	1.63268e-05	6.30171e-05	-0.300987	5.72883e-13	1.48802e-11	-8.14358	3.83745e-16	-0.294972
C5	-0.371127	2.01537e-05	7.6369e-05	-0.307998	4.13158e-13	1.09541e-11	-8.14188	3.89179e-16	-0.339563
CLK1	-0.473986	1.39187e-16	4.51638e-15	-0.167336	0.00117725	0.00428373	-8.13864	3.99755e-16	-0.320661
PRDX1	0.375312	7.29421e-11	8.19718e-10	0.201957	5.90905e-07	4.50201e-06	8.13784	4.02387e-16	0.288635
ZSCAN21	-0.243549	4.44784e-10	4.27906e-09	-0.128681	1.36229e-07	1.1726e-06	-8.13718	4.04607e-16	-0.186115
BAZ2B	-0.124747	0.044134	0.0763072	-0.334987	2.20625e-21	2.34953e-19	-8.13712	4.04802e-16	-0.229867
AGFG2	-0.58065	1.30342e-20	8.53543e-19	-0.0414015	0.0280344	0.0690113	-8.13508	4.11669e-16	-0.311026
RGL2	-0.473113	6.72792e-12	9.18455e-11	-0.214227	3.51421e-06	2.2735e-05	-8.13282	4.19431e-16	-0.34367
RIN2	0.387722	1.27331e-08	9.31735e-08	0.280733	6.21827e-09	7.04481e-08	8.132	4.22258e-16	0.334228
TAPT1	-0.43266	2.35229e-10	2.38664e-09	-0.199441	2.43668e-07	2.0038e-06	-8.13094	4.25982e-16	-0.31605
EMP3	0.358399	4.66584e-05	0.000162728	0.369573	1.12633e-13	3.32374e-12	8.12956	4.30844e-16	0.363986
TUBGCP6	-0.442248	2.27797e-13	4.02673e-12	-0.141996	3.12076e-05	0.000164076	-8.12879	4.33588e-16	-0.292122
C17orf80	0.337001	1.20938e-11	1.57325e-10	0.148133	2.45919e-06	1.64826e-05	8.12506	4.47136e-16	0.242567
SOCS3	0.552117	6.66046e-08	4.23664e-07	0.291447	1.14008e-09	1.50615e-08	8.12363	4.52441e-16	0.421782
KARS1	0.329728	6.19578e-11	7.0572e-10	0.173109	7.57445e-07	5.63644e-06	8.12109	4.62001e-16	0.251419
GPC6	0.678273	2.88918e-07	1.61306e-06	0.252707	2.09778e-10	3.16633e-09	8.1208	4.63128e-16	0.46549
EXD3	-0.487398	7.85936e-10	7.15828e-09	-0.180866	9.49048e-08	8.49314e-07	-8.12039	4.647e-16	-0.334132
CTSZ	0.279855	1.873e-05	7.14352e-05	0.360842	6.04135e-13	1.56284e-11	8.11692	4.78154e-16	0.320348
PLP2	0.320102	1.74065e-06	8.20145e-06	0.244038	2.16509e-11	3.99833e-10	8.11465	4.87186e-16	0.28207
SYNE3	-0.505466	4.32955e-07	2.322e-06	-0.245125	1.38402e-10	2.16221e-09	-8.11158	4.99655e-16	-0.375295
TMEM101	-0.568298	8.12188e-08	5.06942e-07	-0.483937	1.03344e-09	1.37665e-08	-8.1095	5.08304e-16	-0.526118
TTI1	0.392807	1.83722e-15	4.90212e-14	0.0968081	0.000439616	0.00177	8.10836	5.13082e-16	0.244807
SLC41A2	0.544819	1.6905e-08	1.20595e-07	0.196561	5.73692e-09	6.5537e-08	8.10717	5.18132e-16	0.37069
SF3B3	0.498555	9.66719e-20	5.45394e-18	0.0976551	0.0176705	0.0463248	8.10704	5.18695e-16	0.298105
GBP4	0.714134	2.76122e-08	1.87953e-07	0.478652	3.45672e-09	4.12076e-08	8.10644	5.21259e-16	0.596393
WDR12	0.369476	8.37121e-16	2.35393e-14	0.123995	0.000642849	0.00248659	8.10451	5.29577e-16	0.246735
C3orf18	-0.591199	6.32045e-11	7.17383e-10	-0.108496	8.54087e-07	6.28484e-06	-8.10241	5.38803e-16	-0.349847
SYT1	-1.18623	5.53994e-08	3.56379e-07	-0.52958	1.7016e-09	2.18035e-08	-8.10136	5.43503e-16	-0.857904
VPS51	-0.331028	3.89619e-07	2.11008e-06	-0.238542	1.74128e-10	2.66602e-09	-8.101	5.45099e-16	-0.284785
FAM20A	0.745323	2.37183e-09	1.98522e-08	0.161126	4.40988e-08	4.26074e-07	8.09188	5.87506e-16	0.453224
ACTR2	0.362375	2.85795e-15	7.31257e-14	0.109158	0.000390862	0.00159549	8.09152	5.89254e-16	0.235766
CHCHD3	0.266361	1.50363e-10	1.58381e-09	0.200036	4.73814e-07	3.68909e-06	8.09045	5.94423e-16	0.233199
LILRA3	1.06966	1.31167e-08	9.57626e-08	0.157469	8.59924e-09	9.50079e-08	8.08987	5.97267e-16	0.613566
MYH3	-0.804328	1.86018e-12	2.82063e-11	-0.101992	1.10495e-05	6.4126e-05	-8.08939	5.99632e-16	-0.45316
TLR1	0.477104	8.51028e-07	4.28576e-06	0.241143	7.21211e-11	1.20112e-09	8.08892	6.01946e-16	0.359123
MKI67	0.882904	5.00913e-17	1.76259e-15	0.0847033	0.00229365	0.00776802	8.08633	6.14908e-16	0.483804
SRC	0.325272	2.36671e-07	1.34669e-06	0.289504	3.67238e-10	5.32092e-09	8.08598	6.16648e-16	0.307388
PSMB2	0.383049	3.12235e-14	6.54905e-13	0.146483	0.000123045	0.00056508	8.08444	6.24509e-16	0.264766
ZNF429	-0.362757	1.31679e-08	9.60278e-08	-0.134753	9.04068e-09	9.95981e-08	-8.08342	6.29755e-16	-0.248755
CNTFR	-0.918481	1.15429e-05	4.59567e-05	-0.472542	1.88104e-12	4.40804e-11	-8.08158	6.39339e-16	-0.695511
USP10	0.278099	3.89754e-10	3.79117e-09	0.1822	2.36257e-07	1.94871e-06	8.07966	6.49502e-16	0.230149
YWHAH	0.316675	9.30181e-12	1.23755e-10	0.136869	4.06425e-06	2.59369e-05	8.07868	6.54705e-16	0.226772
KRT6C	2.36758	6.0344e-21	4.09027e-19	0.0824979	0.0419829	0.0976071	8.07734	6.61932e-16	1.22504
FCGR1A	0.638632	7.68877e-11	8.58565e-10	0.086396	8.82353e-07	6.46306e-06	8.07712	6.63123e-16	0.362514
AMER3	-4.32834	6.28907e-27	1.12164e-24	-0.0125541	0.49843		-8.0762	6.68138e-16	-2.17045
NRP2	0.712825	3.00642e-16	9.21873e-15	0.0588309	0.0011727	0.00426961	8.0741	6.79739e-16	0.385828
TRAM2	0.286929	3.08435e-07	1.70824e-06	0.23151	2.97557e-10	4.38085e-09	8.07393	6.80695e-16	0.25922
DDX19A	0.340829	1.17378e-15	3.23007e-14	0.0874594	0.000653137	0.00251962	8.07212	6.90881e-16	0.214144
PDSS1	0.589764	6.79763e-14	1.33181e-12	0.16854	8.7374e-05	0.000415952	8.07158	6.93938e-16	0.379152
SEC24D	0.463335	9.98828e-11	1.09384e-09	0.240609	7.51292e-07	5.59282e-06	8.07144	6.94733e-16	0.351972
HPN	-0.931564	1.14838e-11	1.49894e-10	-0.36277	3.74797e-06	2.41171e-05	-8.06911	7.08098e-16	-0.647167
EFTUD2	0.346205	1.55331e-17	5.96558e-16	0.108694	0.00390501	0.0123871	8.06727	7.18883e-16	0.22745
GAPDH	0.43151	2.30961e-09	1.93903e-08	0.273296	5.52668e-08	5.23165e-07	8.06658	7.22975e-16	0.352403
BLM	0.688318	1.95723e-11	2.45358e-10	0.183479	2.61938e-06	1.74222e-05	8.06652	7.23274e-16	0.435899
CCDC189	-0.684981	2.31575e-11	2.85245e-10	-0.265815	2.36368e-06	1.58925e-05	-8.06394	7.38725e-16	-0.475398
FLNA	0.52914	3.02079e-10	3.00647e-09	0.125038	3.30268e-07	2.65781e-06	8.06315	7.43561e-16	0.327089
B3GALNT2	0.311994	1.05436e-08	7.83688e-08	0.144976	1.34331e-08	1.43346e-07	8.06258	7.4702e-16	0.228485
CDK1	0.677799	9.99073e-12	1.31651e-10	0.318017	4.34892e-06	2.75403e-05	8.06145	7.53974e-16	0.497908
ZNF589	-0.281163	2.98179e-09	2.45743e-08	-0.190823	4.66399e-08	4.48365e-07	-8.05838	7.73149e-16	-0.235993
PWP1	0.185251	2.17596e-07	1.24623e-06	0.169768	5.22204e-10	7.35499e-09	8.05813	7.74676e-16	0.177509
PART1	-1.49424	5.49075e-11	6.30246e-10	-0.138327	1.32574e-06	9.37407e-06	-8.05595	7.88619e-16	-0.816282
BORCS7	-0.439987	6.48094e-14	1.27494e-12	-0.188015	9.83253e-05	0.000461847	-8.05583	7.89401e-16	-0.314001
VEGFD	-0.869394	7.15956e-06	2.97246e-05	-0.224599	5.08831e-12	1.09593e-10	-8.05535	7.92543e-16	-0.546997
TRIM52	-0.306829	4.06893e-08	2.68363e-07	-0.211964	3.55833e-09	4.23399e-08	-8.0549	7.9543e-16	-0.259397
CAPZA3	-1.76609	3.36452e-10	3.30767e-09	-0.0989879	3.24076e-07		-8.05384	8.02332e-16	-0.93254
NARF	0.424367	4.40362e-13	7.3368e-12	0.174533	3.407e-05	0.000177566	8.05178	8.15959e-16	0.29945
GFPT2	0.585752	2.12262e-08	1.483e-07	0.266596	7.30629e-09	8.16643e-08	8.05071	8.23137e-16	0.426174
TYMS	0.6108	1.48456e-09	1.28951e-08	0.368507	9.41079e-08	8.42969e-07	8.04955	8.30997e-16	0.489654
STX11	0.358202	0.000127126	0.000403187	0.356996	4.31684e-14	1.39544e-12	8.04902	8.34587e-16	0.357599
PFDN5	-0.346035	7.15415e-10	6.57801e-09	-0.179608	1.79072e-07	1.50885e-06	-8.04863	8.37231e-16	-0.262821
HNRNPAB	0.282063	1.92598e-09	1.63399e-08	0.204711	7.77243e-08	7.09475e-07	8.04423	8.67874e-16	0.243387
SPANXC	2.51203	2.18484e-08	1.51987e-07	0.243562	7.72984e-09		8.04047	8.94981e-16	1.3778
ZNF385B	-0.758686	0.000394601	0.00112383	-0.847494	5.0555e-15	1.90018e-13	-8.03923	9.0403e-16	-0.80309
HS3ST3A1	0.469446	0.000105864	0.000342733	0.474224	6.86047e-14	2.11089e-12	8.03786	9.14183e-16	0.471835
ACYP2	-0.278767	4.4492e-05	0.000155762	-0.316149	3.26203e-13	8.79464e-12	-8.03693	9.21171e-16	-0.297458
DYRK1B	-0.514661	2.07156e-14	4.4914e-13	-0.124838	0.000200957	0.000878883	-8.0355	9.31959e-16	-0.319749
GSDMB	0.999806	9.5544e-14	1.80422e-12	0.399491	9.08659e-05	0.000430076	8.03322	9.49457e-16	0.699649
ZNF439	-0.470307	8.42671e-08	5.24275e-07	-0.245255	1.99551e-09	2.51823e-08	-8.02985	9.75953e-16	-0.357781
CATSPER2	-0.596433	7.48939e-14	1.457e-12	-0.0661108	0.000106166	0.000496003	-8.02923	9.80881e-16	-0.331272
NUS1	0.354575	8.27488e-10	7.49785e-09	0.219759	1.86262e-07	1.56393e-06	8.02716	9.9758e-16	0.287167
ENPP4	-0.625658	9.00946e-10	8.10264e-09	-0.269706	1.74833e-07	1.47507e-06	-8.02589	1.00795e-15	-0.447682
GABPB1	0.231279	1.62517e-07	9.54257e-07	0.179051	1.01158e-09	1.35318e-08	8.02238	1.03718e-15	0.205165
BOLA3	0.341783	3.93797e-09	3.163e-08	0.219894	4.91617e-08	4.7119e-07	8.01936	1.06293e-15	0.280838
DUSP26	-1.61914	1.00244e-17	4.00107e-16	-0.0916936	0.00568975	0.0173012	-8.01775	1.07701e-15	-0.855415
TMEM222	-0.258286	1.52558e-06	7.26608e-06	-0.202419	6.82715e-11	1.13998e-09	-8.01312	1.11836e-15	-0.230352
IRF4	-0.335389	4.58125e-09	3.645e-08	-0.208132	4.51327e-08	4.34967e-07	-8.01237	1.12519e-15	-0.271761
SCYL2	0.409922	1.21753e-10	1.31251e-09	0.18188	9.95403e-07	7.2194e-06	8.01129	1.13511e-15	0.295901
SPTBN1	-0.0590597	0.321579	0.419298	-0.471174	5.07237e-25	8.92039e-23	-8.00642	1.18096e-15	-0.265117
GGA2	-0.242919	6.98867e-06	2.90838e-05	-0.283598	8.63667e-12	1.77255e-10	-8.00558	1.18904e-15	-0.263259
MTFR2	0.949101	2.2517e-19	1.17882e-17	0.0429738	0.0203722		8.00423	1.20218e-15	0.496037
INKA1	-0.514196	6.6505e-07	3.4069e-06	-0.213996	2.18045e-10	3.27821e-09	-8.004	1.20443e-15	-0.364096
CCDC74A	-1.29782	2.33104e-16	7.31024e-15	-0.35499	0.00188861	0.0065466	-7.99802	1.26435e-15	-0.826407
MND1	0.759705	1.53056e-10	1.60779e-09	0.215908	9.27577e-07	6.76845e-06	7.99647	1.28042e-15	0.487807
MRPL13	0.415355	3.43054e-11	4.11207e-10	0.239005	2.8477e-06	1.8778e-05	7.99618	1.2834e-15	0.32718
RPL18	-0.455203	1.7618e-09	1.50462e-08	-0.227186	1.22465e-07	1.06706e-06	-7.99607	1.28454e-15	-0.341194
KIF26B	0.458332	7.122e-05	0.000238258	0.273427	2.25287e-13	6.28606e-12	7.99387	1.3077e-15	0.36588
NOP10	0.276368	3.65039e-07	1.98979e-06	0.227349	5.1584e-10	7.27069e-09	7.99069	1.34181e-15	0.251858
NINJ2	0.28242	0.00242227	0.00577412	0.499195	1.41473e-16	6.83098e-15	7.98774	1.3743e-15	0.390808
PPP2R3C	0.303417	5.883e-12	8.11769e-11	0.195914	1.03485e-05	6.04235e-05	7.9848	1.40749e-15	0.249666
PDLIM7	0.149575	0.0716177	0.116526	0.41059	2.32945e-21	2.45347e-19	7.98372	1.4199e-15	0.280083
PITPNC1	0.540297	2.39244e-09	2.00161e-08	0.271438	1.03439e-07	9.15544e-07	7.98268	1.4319e-15	0.405868
NOLC1	0.335962	4.10638e-14	8.41219e-13	0.133999	0.000190274	0.000836169	7.98265	1.43225e-15	0.23498
PIGW	0.45713	1.17545e-13	2.17504e-12	0.12108	0.000110378	0.000513679	7.98047	1.45779e-15	0.289105
TMEM208	0.245966	0.000425369	0.00120101	0.292558	8.39184e-15	3.01592e-13	7.97994	1.46403e-15	0.269262
SLC25A34	-0.554251	3.77673e-08	2.50546e-07	-0.192963	7.29761e-09	8.16625e-08	-7.97964	1.46761e-15	-0.373607
SERPINA1	-1.0762	2.58567e-09	2.15209e-08	-0.706319	9.92091e-08	8.83708e-07	-7.97907	1.47435e-15	-0.89126
UMOD	-1.80068	1.12807e-14	2.56377e-13	-0.0642937	0.000371829	0.00152625	-7.97845	1.48184e-15	-0.932488
PLCH2	-0.80721	7.59869e-09	5.81582e-08	-0.298005	3.67477e-08	3.61981e-07	-7.97824	1.48434e-15	-0.552608
ZNF415	-0.417254	6.80625e-09	5.25092e-08	-0.230134	4.08158e-08	3.98167e-07	-7.97823	1.48446e-15	-0.323694
EMCN	-0.507181	4.91872e-08	3.19502e-07	-0.250322	5.626e-09	6.4385e-08	-7.97739	1.49458e-15	-0.378751
SLC15A4	0.179379	9.35571e-07	4.67737e-06	0.249766	1.82972e-10	2.78806e-09	7.97597	1.51193e-15	0.214572
ABHD15	0.332823	1.17806e-06	5.73678e-06	0.231434	1.41986e-10	2.2092e-09	7.97124	1.57088e-15	0.282129
ITGB2	0.340056	0.000781617	0.00208151	0.523583	2.53154e-15	1.00888e-13	7.97	1.58668e-15	0.431819
ASB1	-0.122872	0.0134775	0.0267047	-0.258136	1.37518e-18	9.38111e-17	-7.96932	1.59549e-15	-0.190504
YWHAB	0.355057	4.06898e-19	2.04168e-17	0.0663488	0.0197335	0.0509113	7.96659	1.63119e-15	0.210703
DBP	-0.659955	7.56294e-14	1.46835e-12	-0.135864	0.000151648	0.000682862	-7.96631	1.63482e-15	-0.39791
PGM3	0.432741	1.83147e-11	2.30791e-10	0.190097	5.50294e-06	3.40827e-05	7.9645	1.65894e-15	0.311419
ISG15	0.605197	0.000214708	0.000648692	0.784782	4.06214e-14	1.31978e-12	7.96205	1.69211e-15	0.69499
DNAJC13	0.357823	1.93712e-13	3.46815e-12	0.0911711	9.42045e-05	0.000444123	7.96069	1.71079e-15	0.224497
SPOCK1	0.543088	6.80801e-06	2.84361e-05	0.488436	1.44147e-11	2.81955e-10	7.95727	1.75877e-15	0.515762
RPL31	-0.399537	1.5056e-10	1.58502e-09	-0.214802	1.28426e-06	9.11104e-06	-7.95282	1.82318e-15	-0.30717
GJB3	2.11435	1.38844e-22	1.24753e-20	0.0762068	0.142533	0.271566	7.95157	1.84156e-15	1.09528
SYT6	-1.04978	6.24636e-14	1.23761e-12	-0.0803913	0.000186952	0.00082308	-7.94706	1.90995e-15	-0.565084
GCLM	0.513619	4.77409e-14	9.66728e-13	0.167537	0.000216237	0.000938857	7.9459	1.92783e-15	0.340578
TMEM51	0.279348	1.77661e-05	6.80018e-05	0.302775	3.77097e-12	8.31826e-11	7.9456	1.93258e-15	0.291061
LCN6	-1.60235	3.65351e-10	3.57541e-09	-0.0935131	6.74746e-07	5.07025e-06	-7.94551	1.93391e-15	-0.847932
RPA2	-0.182781	3.93342e-06	1.71914e-05	-0.186743	3.54945e-11	6.29995e-10	-7.9455	1.93413e-15	-0.184762
OSMR	0.545451	3.7155e-07	2.02072e-06	0.208238	7.64426e-10	1.03998e-08	7.94444	1.95078e-15	0.376844
DUSP4	-1.13872	1.42878e-16	4.6233e-15	-0.212523	0.00296426	0.00975819	-7.94345	1.96637e-15	-0.675623
CST3	-0.551253	1.31868e-07	7.88924e-07	-0.307171	2.61024e-09	3.20537e-08	-7.94126	2.00144e-15	-0.429212
PPP1R3C	-0.88141	1.74661e-09	1.49429e-08	-0.528479	1.88024e-07	1.57596e-06	-7.94122	2.00206e-15	-0.704945
KNSTRN	0.452644	7.8781e-12	1.06203e-10	0.164729	1.13843e-05	6.59491e-05	7.94067	2.0109e-15	0.308687
ARHGEF12	-0.0956666	0.134956	0.201676	-0.284283	2.16618e-22	2.64481e-20	-7.93976	2.02569e-15	-0.189975
TRAF4	0.498729	2.58398e-10	2.60257e-09	0.186042	9.35837e-07	6.82353e-06	7.93837	2.04852e-15	0.342385
CCDC146	-0.534207	2.09198e-11	2.6056e-10	-0.132844	6.11052e-06	3.74944e-05	-7.93514	2.10256e-15	-0.333525
HBP1	-0.249907	5.85015e-10	5.4781e-09	-0.154792	4.99713e-07	3.87343e-06	-7.93433	2.11632e-15	-0.202349
YWHAZ	0.546131	1.08527e-15	3.00361e-14	0.1595	0.00135936	0.00487603	7.93371	2.12701e-15	0.352815
ACSS1	-0.447739	8.38894e-07	4.22906e-06	-0.335753	3.12535e-10	4.56979e-09	-7.93269	2.14442e-15	-0.391746
PPP1R26	-0.37556	2.6368e-10	2.65025e-09	-0.170698	9.60645e-07	6.99112e-06	-7.93253	2.14731e-15	-0.273129
SH3GLB2	-0.426795	4.50119e-09	3.58278e-08	-0.270793	8.63206e-08	7.80142e-07	-7.93234	2.15048e-15	-0.348794
OLFML2B	0.381334	5.24062e-05	0.000180399	0.429939	7.37908e-13	1.87599e-11	7.93151	2.16497e-15	0.405636
SCD	0.947516	2.26967e-13	4.02251e-12	0.303047	0.000105605	0.000493502	7.92611	2.26124e-15	0.625282
ITFG2	-0.250737	3.06089e-07	1.69671e-06	-0.234619	1.14717e-09	1.51343e-08	-7.92463	2.28829e-15	-0.242678
DPY19L2P4	-2.02143	5.41847e-19	2.68395e-17	-0.184789	0.0214158	0.0547285	-7.92237	2.33022e-15	-1.10311
MFAP4	-0.739644	3.31504e-07	1.82658e-06	-0.599384	1.10767e-09	1.46636e-08	-7.91794	2.41471e-15	-0.669514
RPS9	-0.463673	9.17921e-10	8.22849e-09	-0.213917	3.90172e-07	3.09442e-06	-7.9173	2.42719e-15	-0.338795
ATG16L2	-0.71825	1.96209e-13	3.50835e-12	-0.152697	0.000120676	0.00055516	-7.91684	2.43622e-15	-0.435473
SAT2	-0.449456	1.9443e-12	2.93667e-11	-0.144957	3.28427e-05	0.000171683	-7.91339	2.50472e-15	-0.297207
DLG4	-0.556107	2.46296e-13	4.32541e-12	-0.151593	0.000108892	0.000507375	-7.91308	2.511e-15	-0.35385
RASSF4	0.680696	7.17391e-12	9.73213e-11	0.1957	1.48389e-05	8.38337e-05	7.90914	2.59173e-15	0.438198
ORC6	0.819569	1.50461e-13	2.7292e-12	0.164943	0.000145816	0.000659387	7.90888	2.59723e-15	0.492256
AP3B2	-0.936184	1.4467e-07	8.57545e-07	-0.339025	3.1321e-09	3.77367e-08	-7.9081	2.61354e-15	-0.637604
PIGU	0.328136	3.0998e-09	2.54168e-08	0.1773	1.46285e-07	1.2524e-06	7.90786	2.61857e-15	0.252718
ARHGEF2	-0.304332	6.56253e-06	2.75239e-05	-0.307777	2.46916e-11	4.52067e-10	-7.90729	2.63059e-15	-0.306055
CARMIL3	-1.1333	7.92112e-14	1.53173e-12	-0.0744516	0.000206897	0.000902392	-7.90692	2.63846e-15	-0.603875
PLA2G6	-0.663118	3.88636e-16	1.15325e-14	-0.0624454	0.00237432	0.00801856	-7.90614	2.65499e-15	-0.362782
H2AC21	0.890133	4.50964e-07	2.40683e-06	0.187853	8.60852e-10	1.16702e-08	7.905	2.67928e-15	0.538993
HINT2	-0.324599	4.5833e-06	1.97414e-05	-0.25283	4.26482e-11	7.47279e-10	-7.90374	2.70647e-15	-0.288714
VAMP1	-0.552426	5.71726e-11	6.55466e-10	-0.217144	3.74506e-06	2.41064e-05	-7.90263	2.73089e-15	-0.384785
CD164L2	-0.623144	0.000187556	0.000572747	-0.197927	1.03551e-13	3.07748e-12	-7.89945	2.80143e-15	-0.410536
PHTF2	0.472232	1.19974e-19	6.64087e-18	0.0364586	0.0357595	0.08522	7.89752	2.84509e-15	0.254345
NPHP3	-0.286209	6.13001e-07	3.16714e-06	-0.19199	6.60171e-10	9.09764e-09	-7.89303	2.94944e-15	-0.239099
AASS	-0.681541	8.2618e-16	2.32655e-14	-0.0561445	0.00186411	0.0064744	-7.89225	2.96782e-15	-0.368843
MRPL12	0.520529	3.60121e-09	2.92303e-08	0.232135	1.45e-07	1.24307e-06	7.89155	2.98451e-15	0.376332
NT5M	-0.579501	1.5465e-09	1.33909e-08	-0.161868	3.04426e-07	2.47584e-06	-7.8914	2.98813e-15	-0.370685
MRGBP	0.375276	5.33772e-10	5.04966e-09	0.204528	7.40325e-07	5.51761e-06	7.89083	3.0019e-15	0.289902
RAB35	0.196005	2.10995e-08	1.47628e-07	0.130019	2.82094e-08	2.84453e-07	7.88773	3.07728e-15	0.163012
NEDD4L	-0.337219	3.30723e-05	0.00011924	-0.444718	2.61205e-12	5.95367e-11	-7.88309	3.1939e-15	-0.390968
RIC3	-0.908156	2.87759e-07	1.6079e-06	-0.163187	1.78554e-09	2.27876e-08	-7.88247	3.20969e-15	-0.535671
EGFLAM	-0.291455	0.000670677	0.00181332	-0.449538	9.85136e-15	3.49059e-13	-7.8789	3.30263e-15	-0.370497
STK17B	0.310458	0.000109635	0.000353873	0.325208	3.52995e-13	9.45051e-12	7.87765	3.33602e-15	0.317833
NMI	0.41998	7.10275e-09	5.46222e-08	0.300758	8.80472e-08	7.94622e-07	7.87596	3.38144e-15	0.360369
SUPT6H	0.314232	8.92727e-10	8.04371e-09	0.1566	5.4562e-07	4.19631e-06	7.87507	3.40553e-15	0.235416
QTRT1	-0.454352	1.10296e-08	8.17614e-08	-0.19256	5.90774e-08	5.54038e-07	-7.8741	3.43211e-15	-0.323456
SEMA7A	0.713671	1.08414e-13	2.01962e-12	0.0650078	0.000212146	0.000922346	7.87315	3.45813e-15	0.389339
TAP2	0.668547	4.10174e-12	5.84778e-11	0.0916488	2.67158e-05	0.000142571	7.87252	3.47567e-15	0.380098
NFIL3	0.548956	8.73331e-09	6.60831e-08	0.24209	7.5248e-08	6.88839e-07	7.87139	3.50727e-15	0.395523
TMTC3	0.457913	5.4187e-13	8.88611e-12	0.120625	8.96741e-05	0.000425528	7.87103	3.51729e-15	0.289269
ARMH4	0.348987	0.0005805	0.00158795	0.24103	1.49006e-14	5.128e-13	7.86936	3.56474e-15	0.295008
METTL1	0.208001	0.000679865	0.00183482	0.288499	1.06996e-14	3.74954e-13	7.86884	3.57932e-15	0.24825
MCM6	0.444627	3.39367e-11	4.07452e-10	0.20227	6.8281e-06	4.1499e-05	7.86824	3.59673e-15	0.323449
FCGR2B	0.426959	2.13405e-05	8.03616e-05	0.271822	6.23621e-12	1.31866e-10	7.86623	3.65486e-15	0.34939
INCENP	0.527939	1.76909e-13	3.18206e-12	0.112552	0.000172056	0.000764873	7.86447	3.70656e-15	0.320245
LOC80054	-0.702159	4.54961e-10	4.37478e-09	-0.184952	1.01896e-06	7.3763e-06	-7.86433	3.71078e-15	-0.443556
HOXB5	-1.45062	1.10226e-12	1.73258e-11	-0.49251	6.33972e-05	0.000311286	-7.86083	3.81601e-15	-0.971567
IFI16	0.47014	3.44044e-07	1.88921e-06	0.343079	1.83569e-09	2.3412e-08	7.85545	3.98336e-15	0.40661
SUOX	-0.34536	3.53665e-10	3.46983e-09	-0.197368	1.34003e-06	9.4403e-06	-7.85379	4.03643e-15	-0.271364
TTYH3	0.372762	1.59372e-06	7.55894e-06	0.361489	2.98404e-10	4.38995e-09	7.84798	4.22802e-15	0.367126
CCDC121	-0.228762	3.71955e-06	1.63305e-05	-0.153481	9.70056e-11	1.56778e-09	-7.84748	4.24479e-15	-0.191121
PSMB5	0.242729	1.86738e-05	7.12363e-05	0.261261	9.26727e-12	1.88382e-10	7.84721	4.25392e-15	0.251995
PLXNC1	0.584769	2.05107e-06	9.52467e-06	0.130359	2.22589e-10	3.33605e-09	7.84409	4.36119e-15	0.357564
SLC43A3	0.641724	1.22282e-11	1.58966e-10	0.211975	1.59454e-05	8.94779e-05	7.84372	4.37388e-15	0.426849
AMY2A	-1.25339	8.62691e-11	9.55041e-10	-0.329042	4.2021e-06	2.67341e-05	-7.84208	4.43158e-15	-0.791215
KLF10	0.409329	1.47289e-10	1.55398e-09	0.174941	2.84648e-06	1.87764e-05	7.84164	4.44698e-15	0.292135
SLCO3A1	-0.531937	5.95274e-06	2.5174e-05	-0.413979	5.40446e-11	9.24983e-10	-7.83998	4.50618e-15	-0.472958
TRAK1	-0.311247	1.73734e-08	1.23571e-07	-0.26374	5.08854e-08	4.85285e-07	-7.83792	4.58059e-15	-0.287493
SLC2A11	-0.369874	5.38771e-09	4.23605e-08	-0.140493	1.52472e-07	1.30305e-06	-7.83777	4.58618e-15	-0.255184
GOLGA8B	-0.610291	2.27452e-07	1.29882e-06	-0.383194	3.47028e-09	4.13436e-08	-7.83688	4.61876e-15	-0.496743
LPCAT1	0.432312	7.16043e-10	6.58065e-09	0.256756	8.73006e-07	6.40439e-06	7.83531	4.67695e-15	0.344534
TMCO4	-0.206636	0.000940406	0.00246129	-0.193329	7.83632e-15	2.84497e-13	-7.83331	4.75192e-15	-0.199983
SPTBN5	-0.838501	4.20391e-10	4.06462e-09	-0.157915	1.38552e-06	9.73216e-06	-7.83003	4.87743e-15	-0.498208
STX7	0.189016	0.000115677	0.000371079	0.271373	5.34589e-13	1.39774e-11	7.8286	4.93322e-15	0.230194
ASCL1	-1.97601	8.73628e-08	5.41616e-07	-0.701832	1.09144e-08	1.18452e-07	-7.82562	5.05179e-15	-1.33892
IFNG	1.47065	1.70311e-11	2.15742e-10	0.207601	1.44337e-05	8.17829e-05	7.82527	5.06568e-15	0.839123
MAGEA4	3.85017	7.06255e-16	2.00639e-14	0.12658	0.00273228	0.00907713	7.82469	5.08894e-15	1.98838
ALKBH4	-0.330199	1.14701e-09	1.01829e-08	-0.104528	6.65315e-07	5.00134e-06	-7.81968	5.29557e-15	-0.217363
FAM149A	-0.592606	1.65847e-07	9.7233e-07	-0.227	5.73375e-09	6.5537e-08	-7.81946	5.3052e-15	-0.409803
ATP5PD	0.337505	3.0082e-07	1.6699e-06	0.243373	2.97844e-09	3.60441e-08	7.81757	5.38526e-15	0.290439
NPAS1	-0.818202	1.33569e-08	9.71859e-08	-0.208771	7.71451e-08	7.04524e-07	-7.81715	5.40335e-15	-0.513486
ATP1B1	-0.581616	1.25174e-08	9.16301e-08	-0.417843	8.22263e-08	7.44542e-07	-7.81685	5.41605e-15	-0.499729
CD109	0.881988	6.1755e-13	1.00929e-11	0.106034	0.000115499	0.000534396	7.81497	5.49757e-15	0.494011
KPNB1	0.307233	2.74751e-14	5.78806e-13	0.106897	0.00058469	0.00228546	7.81234	5.61381e-15	0.207065
F2RL1	0.450015	1.26895e-05	5.00584e-05	0.303642	2.37572e-11	4.36209e-10	7.81087	5.67958e-15	0.376828
ACBD4	-0.741494	7.77978e-16	2.20044e-14	-0.0622291	0.00280407	0.00927545	-7.81074	5.68538e-15	-0.401862
LHFPL6	-0.428636	2.0853e-07	1.19678e-06	-0.385605	4.79144e-09	5.56649e-08	-7.81058	5.69259e-15	-0.407121
ACSL4	0.349278	0.000271516	0.000800816	0.352897	1.35115e-13	3.89476e-12	7.80795	5.81255e-15	0.351087
NAPA	-0.474044	2.21048e-17	8.3078e-16	-0.0655516	0.0105197	0.0295505	-7.80676	5.86781e-15	-0.269798
NAE1	0.376578	3.93161e-13	6.62748e-12	0.179262	0.000158018	0.00070855	7.80364	6.0147e-15	0.27792
S100A7A	2.74273	4.23272e-10	4.09043e-09	0.476638	1.6892e-06	1.16602e-05	7.80125	6.12957e-15	1.60968
OSTF1	0.192247	9.97332e-06	4.02643e-05	0.247685	3.77363e-11	6.67313e-10	7.79971	6.205e-15	0.219966
PSMA7	0.475942	9.58853e-15	2.20513e-13	0.0578742	0.0010176	0.00375485	7.79954	6.21346e-15	0.266908
HCCS	0.316889	1.085e-12	1.71102e-11	0.10935	9.22822e-05	0.000435919	7.7989	6.24502e-15	0.21312
ABCA3	-0.439683	1.15451e-05	4.59567e-05	-0.46504	3.09743e-11	5.55423e-10	-7.79788	6.29554e-15	-0.452361
SYNDIG1	0.22947	0.115734	0.176936	0.515739	3.37247e-21	3.42047e-19	7.79474	6.45427e-15	0.372604
UBE2T	0.587363	2.54021e-09	2.11882e-08	0.307608	4.11643e-07	3.25259e-06	7.79397	6.49346e-15	0.447486
COQ10A	-0.35437	6.46308e-07	3.31881e-06	-0.20142	1.5006e-09	1.93965e-08	-7.79312	6.53729e-15	-0.277895
BCKDHA	-0.325071	1.24432e-08	9.11557e-08	-0.180568	9.9983e-08	8.89774e-07	-7.79253	6.5683e-15	-0.252819
ARHGEF37	-0.431793	4.93765e-06	2.11592e-05	-0.324287	1.1271e-10	1.80196e-09	-7.78967	6.71839e-15	-0.37804
KIF21A	0.575265	4.43597e-12	6.25961e-11	0.119555	4.24712e-05	0.00021687	7.7896	6.72231e-15	0.34741
FBXO5	0.491887	1.4456e-10	1.52768e-09	0.23153	4.20695e-06	2.67561e-05	7.78659	6.88437e-15	0.361708
ING5	-0.361056	2.16935e-11	2.69156e-10	-0.119028	1.57938e-05	8.87836e-05	-7.78628	6.90115e-15	-0.240042
INO80E	-0.310963	4.23101e-07	2.27357e-06	-0.209707	2.68307e-09	3.28848e-08	-7.78394	7.02981e-15	-0.260335
RGS20	1.83198	5.03873e-21	3.46399e-19	0.0526273	0.109823	0.219063	7.78338	7.06114e-15	0.942303
NXN	0.535097	1.55805e-07	9.18472e-07	0.299149	8.36051e-09	9.25304e-08	7.78283	7.0918e-15	0.417123
H2AC11	0.884749	5.32012e-08	3.43152e-07	0.18857	2.60291e-08	2.63995e-07	7.78278	7.09498e-15	0.53666
SYT7	-0.513513	2.14005e-06	9.90688e-06	-0.501564	3.7785e-10	5.45818e-09	-7.78004	7.24999e-15	-0.507539
RAP2C	0.409102	1.34061e-08	9.74338e-08	0.239203	1.05055e-07	9.27167e-07	7.77716	7.41722e-15	0.324153
NMNAT3	-0.747113	2.76971e-11	3.36935e-10	-0.266306	1.43739e-05	8.14703e-05	-7.77562	7.50762e-15	-0.506709
TXNDC9	0.336881	1.16488e-18	5.4487e-17	0.0921182	0.0294475	0.0719265	7.77498	7.54617e-15	0.214499
IGF2BP3	1.35466	2.7742e-16	8.61607e-15	0.178817	0.00494788	0.0152879	7.77334	7.6442e-15	0.766737
ATP13A2	-0.331815	7.88175e-07	3.99108e-06	-0.232578	1.41554e-09	1.84087e-08	-7.7725	7.69518e-15	-0.282197
VAMP7	0.297579	2.01289e-10	2.06506e-09	0.163157	3.63835e-06	2.34826e-05	7.77209	7.72022e-15	0.230368
STX3	0.343398	1.43267e-10	1.51651e-09	0.182662	4.6783e-06	2.94607e-05	7.77188	7.73295e-15	0.26303
METTL23	0.282422	4.08909e-08	2.69509e-07	0.216919	3.72679e-08	3.66541e-07	7.77131	7.76784e-15	0.249671
COA5	-0.13352	0.000663938	0.00179711	-0.2009	3.34771e-14	1.09509e-12	-7.76981	7.86061e-15	-0.16721
TRAFD1	0.172996	0.000139221	0.000437667	0.229308	7.08723e-13	1.81108e-11	7.76919	7.8991e-15	0.201152
NPLOC4	0.427237	1.01621e-19	5.67371e-18	0.0693687	0.0577622	0.127828	7.76736	8.01412e-15	0.248303
CMYA5	-0.60823	6.57995e-07	3.37345e-06	-0.338435	1.85672e-09	2.36645e-08	-7.76632	8.07978e-15	-0.473333
C19orf44	-0.347309	6.53489e-12	8.96598e-11	-0.0935284	3.87442e-05	0.000199486	-7.76567	8.12142e-15	-0.220419
GPR68	0.263941	0.00361012	0.00826698	0.399142	6.92199e-16	3.08576e-14	7.76562	8.12456e-15	0.331541
SNORC	-0.429962	0.0892927	0.141297	-0.840002	1.70262e-20	1.53228e-18	-7.76308	8.2893e-15	-0.634982
USHBP1	-0.914455	2.34389e-18	1.0433e-16	-0.0396963	0.025257	0.0631228	-7.76179	8.3738e-15	-0.477076
PDCL3	0.284671	1.21045e-10	1.30707e-09	0.148011	5.67089e-06	3.50341e-05	7.76143	8.39773e-15	0.216341
KLRD1	0.628789	2.82446e-06	1.27305e-05	0.259518	3.13144e-10	4.57519e-09	7.76072	8.4448e-15	0.444153
LRRC3B	-1.65256	7.56891e-15	1.77879e-13	-0.0645307	0.00137841		-7.7596	8.51983e-15	-0.858548
SERP2	-0.719737	3.90566e-09	3.14242e-08	-0.280272	3.67113e-07	2.92485e-06	-7.75937	8.53529e-15	-0.500005
ANKS3	-0.475706	6.78453e-09	5.23835e-08	-0.169879	2.25791e-07	1.86882e-06	-7.75902	8.55854e-15	-0.322793
CYP4X1	-1.05849	1.76956e-08	1.25493e-07	-0.707931	9.36433e-08	8.39884e-07	-7.75823	8.61259e-15	-0.88321
NUP50	0.176571	9.41465e-05	0.000307684	0.218513	1.59114e-12	3.76549e-11	7.75803	8.62606e-15	0.197542
SERPINB7	1.96263	8.77768e-16	2.4575e-14	0.13901	0.0034207	0.0110501	7.75697	8.69851e-15	1.05082
PAK2	0.346071	1.06854e-12	1.68783e-11	0.114764	0.000120619	0.000555137	7.7543	8.88294e-15	0.230417
HM13	0.262244	2.62668e-06	1.19057e-05	0.325707	3.69253e-10	5.34609e-09	7.7531	8.96747e-15	0.293976
MFAP2	0.363285	0.00206877	0.00501123	0.44729	3.41027e-15	1.32331e-13	7.74641	9.45294e-15	0.405288
PLEKHH1	-0.478018	6.36003e-07	3.27199e-06	-0.274169	2.3074e-09	2.86839e-08	-7.746	9.48361e-15	-0.376094
MSC	0.546706	1.30501e-06	6.29155e-06	0.207362	9.64254e-10	1.29711e-08	7.74579	9.49867e-15	0.377034
LARP1	0.24527	5.78644e-10	5.42107e-09	0.139509	1.981e-06	1.34946e-05	7.74388	9.64314e-15	0.192389
JAKMIP3	-0.66306	2.7202e-06	1.2295e-05	-0.260788	3.85573e-10	5.56137e-09	-7.74328	9.6886e-15	-0.461924
FAM72D	0.890966	5.64285e-14	1.12612e-12	0.103923	0.000599681	0.00233739	7.74131	9.83941e-15	0.497445
ACTA1	0.71137	0.000615364	0.00167478	0.689486	5.35127e-14	1.69551e-12	7.74126	9.84329e-15	0.700428
TDRD10	-0.758978	3.80317e-08	2.51954e-07	-0.131925	5.1315e-08	4.88895e-07	-7.74031	9.91761e-15	-0.445452
LEP	-0.960565	0.000167097	0.000516395	-0.549209	6.99128e-13	1.78926e-11	-7.73842	1.00657e-14	-0.754887
UTP6	0.349776	3.06319e-15	7.80669e-14	0.0972353	0.00225433	0.00764429	7.73773	1.01204e-14	0.223506
NAA50	0.401086	4.44692e-16	1.30754e-14	0.0875919	0.00484795	0.0150154	7.73765	1.01269e-14	0.244339
SLC45A1	-0.812158	4.49311e-15	1.11422e-13	-0.0532249	0.00195342	0.00673109	-7.73403	1.04195e-14	-0.432691
NDP	-1.79144	4.7938e-15	1.18121e-13	-0.432451	0.00192443	0.00664914	-7.73141	1.06365e-14	-1.11195
ZNF132	-0.532104	5.43214e-12	7.54951e-11	-0.0695662	5.35509e-05	0.00026809	-7.73105	1.06659e-14	-0.300835
ZSWIM6	-0.38314	2.02921e-07	1.16876e-06	-0.248387	9.90535e-09	1.08377e-07	-7.72796	1.09285e-14	-0.315764
YPEL3	-0.494956	3.11065e-10	3.08796e-09	-0.202452	3.56213e-06	2.30295e-05	-7.72767	1.09529e-14	-0.348704
NPRL2	-0.354918	2.0556e-10	2.10443e-09	-0.145554	4.86653e-06	3.05757e-05	-7.72697	1.10134e-14	-0.250236
DDX39A	0.434414	3.41189e-09	2.7787e-08	0.230748	5.28382e-07	4.08081e-06	7.72596	1.11017e-14	0.332581
CFD	-1.03866	5.02061e-10	4.7801e-09	-0.503985	2.54975e-06	1.70459e-05	-7.72342	1.13246e-14	-0.771323
LRRC15	0.531671	0.000176651	0.000542706	0.397912	7.52778e-13	1.90621e-11	7.72143	1.15032e-14	0.464791
CASTOR1	-0.537888	1.22138e-12	1.90741e-11	-0.10854	0.000137901	0.000626851	-7.71795	1.18213e-14	-0.323214
TROAP	0.698605	5.05175e-10	4.80264e-09	0.252478	2.64014e-06	1.75542e-05	7.71771	1.18441e-14	0.475542
CYP4V2	-0.280162	0.000302704	0.00088293	-0.358052	2.85067e-13	7.78412e-12	-7.71754	1.18601e-14	-0.319107
NSUN2	0.397598	1.4753e-17	5.67725e-16	0.0870032	0.0171216	0.0450955	7.71677	1.19319e-14	0.242301
IDH2	0.478833	2.35157e-09	1.97083e-08	0.329796	7.83725e-07	5.80495e-06	7.71512	1.2087e-14	0.404315
MX1	0.783654	4.46674e-08	2.92676e-07	0.522947	5.38802e-08	5.11302e-07	7.71406	1.21873e-14	0.653301
DGKD	-0.399518	1.84633e-07	1.07077e-06	-0.193841	1.24401e-08	1.33668e-07	-7.71295	1.2294e-14	-0.296679
DIRAS3	-0.693648	4.20109e-05	0.000147907	-0.283082	9.68969e-12	1.95724e-10	-7.71253	1.23343e-14	-0.488365
ACAT2	0.483307	2.8757e-11	3.48511e-10	0.217349	2.10123e-05	0.000114819	7.71217	1.23698e-14	0.350328
BST1	0.302617	0.000172302	0.000530443	0.123153	8.68426e-13	2.16193e-11	7.71199	1.23869e-14	0.212885
SOX17	-0.60885	1.68633e-09	1.44913e-08	-0.143828	1.06889e-06	7.70285e-06	-7.71027	1.25552e-14	-0.376339
MPPE1	-0.273159	1.85691e-10	1.91725e-09	-0.148445	5.98015e-06	3.67415e-05	-7.70734	1.2847e-14	-0.210802
COLGALT2	-0.74768	5.1273e-08	3.31667e-07	-0.140166	5.0374e-08	4.80647e-07	-7.70522	1.3062e-14	-0.443923
HSPA8	0.49528	1.26266e-17	4.93767e-16	0.122947	0.0188109	0.0488797	7.70486	1.30988e-14	0.309114
CNOT9	0.335948	5.37328e-10	5.07585e-09	0.168693	2.76992e-06	1.83155e-05	7.70391	1.31961e-14	0.25232
HIF1A	0.579771	3.10905e-10	3.08795e-09	0.232914	4.21049e-06	2.67698e-05	7.70319	1.32713e-14	0.406343
PRELID3B	0.400232	2.09003e-11	2.60485e-10	0.196594	2.74258e-05	0.000145929	7.70283	1.33088e-14	0.298413
BRINP1	-0.966342	8.33711e-06	3.41728e-05	-0.457028	1.22305e-10	1.93701e-09	-7.70236	1.33575e-14	-0.711685
WDR37	-0.148639	0.00204651	0.00496165	-0.209851	5.75115e-15	2.13651e-13	-7.70229	1.33645e-14	-0.179245
SPRR2A	4.96912	3.65967e-15	9.16869e-14	0.103147	0.00247943	0.00833097	7.70174	1.34225e-14	2.53613
PSMA5	0.30555	2.52003e-10	2.53949e-09	0.162273	5.01776e-06	3.14331e-05	7.70025	1.35802e-14	0.233912
SIX5	-0.544519	2.71131e-14	5.71803e-13	-0.141024	0.00104422	0.00384272	-7.70021	1.35846e-14	-0.342771
REEP6	-0.859836	1.54553e-09	1.33886e-08	-0.437453	1.25403e-06	8.91966e-06	-7.69788	1.38343e-14	-0.648645
WDR43	0.376541	1.67121e-14	3.68544e-13	0.0960434	0.00132193	0.00475157	7.69676	1.3956e-14	0.236292
NDC80	0.721178	2.74845e-11	3.3456e-10	0.165033	2.40859e-05	0.000129874	7.6952	1.41275e-14	0.443105
HEY1	-0.388546	0.000116159	0.000372378	-0.446571	2.11325e-12	4.8983e-11	-7.69395	1.42656e-14	-0.417559
FLJ45340	-0.326237	1.82358e-07	1.05853e-06	-0.172544	1.48377e-08	1.5714e-07	-7.69326	1.43437e-14	-0.24939
WDR60	-0.305291	7.72514e-10	7.05266e-09	-0.159119	2.27144e-06	1.53181e-05	-7.69199	1.44865e-14	-0.232205
AGTR1	-1.46019	2.68681e-10	2.6991e-09	-0.615128	5.06283e-06	3.16948e-05	-7.69192	1.44944e-14	-1.03766
SYF2	-0.226176	4.98729e-10	4.7554e-09	-0.196467	3.2463e-06	2.11949e-05	-7.68914	1.48123e-14	-0.211322
NSUN7	-0.494486	3.98841e-06	1.73963e-05	-0.278819	3.87325e-10	5.57823e-09	-7.68698	1.50644e-14	-0.386652
WDR45B	0.347457	5.86192e-11	6.70063e-10	0.197994	1.55085e-05	8.73224e-05	7.68523	1.52723e-14	0.272726
CDCA3	0.692526	3.78378e-11	4.50648e-10	0.269147	2.08769e-05	0.000114177	7.68456	1.53526e-14	0.480836
ITGB6	1.16124	5.36346e-13	8.81048e-12	0.116641	0.000262792	0.0011177	7.68287	1.55565e-14	0.63894
PPEF1	0.640743	4.77463e-08	3.10664e-07	0.287575	6.63026e-08	6.14284e-07	7.67948	1.59741e-14	0.464159
TTYH1	-0.790573	0.0003822	0.00109124	-0.700898	2.70685e-13	7.45512e-12	-7.6794	1.59838e-14	-0.745736
TMED4	-0.225858	6.41151e-08	4.09041e-07	-0.232975	4.9484e-08	4.73569e-07	-7.67924	1.60038e-14	-0.229416
ZNF667	-0.613963	1.8539e-06	8.68749e-06	-0.133257	1.14237e-09	1.50813e-08	-7.67696	1.62908e-14	-0.37361
SPATS2L	0.344848	1.17123e-06	5.70781e-06	0.31818	2.02397e-09	2.54912e-08	7.67657	1.63399e-14	0.331514
FANCB	0.772141	2.70641e-15	6.96171e-14	0.0564446	0.00315485	0.0102902	7.67634	1.63702e-14	0.414293
AGAP4	-0.499688	5.64163e-12	7.82377e-11	-0.0823587	7.30038e-05	0.00035464	-7.67543	1.64866e-14	-0.291023
C11orf1	-0.392928	4.95668e-08	3.21535e-07	-0.283877	6.61339e-08	6.13314e-07	-7.6751	1.65292e-14	-0.338402
SHANK3	-0.317791	1.36569e-05	5.34815e-05	-0.327696	7.81377e-11	1.28581e-09	-7.67455	1.66004e-14	-0.322743
PCNA	0.427961	5.74938e-12	7.95036e-11	0.242355	7.33094e-05	0.000355944	7.67282	1.68255e-14	0.335158
WDR78	-0.505109	3.00859e-08	2.03359e-07	-0.126266	1.10632e-07	9.73697e-07	-7.67159	1.69875e-14	-0.315688
GGT6	-0.773945	2.32586e-08	1.60582e-07	-0.322273	1.41977e-07	1.21879e-06	-7.67105	1.70594e-14	-0.548109
PRKCE	-0.404054	1.88633e-07	1.09168e-06	-0.165838	1.76975e-08	1.84975e-07	-7.66739	1.75531e-14	-0.284946
PDE7B	-0.42839	1.00474e-05	4.05043e-05	-0.268818	1.3517e-10	2.11737e-09	-7.66319	1.8137e-14	-0.348604
ARFGAP2	-0.25192	1.34363e-10	1.43484e-09	-0.123296	1.01504e-05	5.93752e-05	-7.66228	1.82666e-14	-0.187608
MADD	-0.312589	4.75624e-11	5.54154e-10	-0.140038	2.0853e-05	0.000114111	-7.66075	1.84858e-14	-0.226314
NLGN1	-0.889776	2.42007e-05	8.9923e-05	-0.195362	3.9534e-11	6.94617e-10	-7.65651	1.91053e-14	-0.542569
XRCC1	-0.282451	3.66644e-09	2.9685e-08	-0.134839	8.37903e-07	6.17285e-06	-7.65436	1.94272e-14	-0.208645
KLK13	-1.36866	2.46821e-07	1.39909e-06	-0.287819	1.49098e-08	1.57729e-07	-7.6528	1.96647e-14	-0.828242
TMEM175	-0.418652	5.40907e-10	5.10466e-09	-0.188935	3.94039e-06	2.52451e-05	-7.65178	1.98213e-14	-0.303793
HROB	0.535681	9.12172e-12	1.21443e-10	0.185904	6.30444e-05	0.000309872	7.65149	1.98668e-14	0.360793
CCAR2	-0.305255	1.52297e-10	1.60069e-09	-0.136245	1.00407e-05	5.88232e-05	-7.65044	2.00297e-14	-0.22075
IL17RC	-0.427704	1.2042e-10	1.30105e-09	-0.17268	1.1894e-05	6.84265e-05	-7.64971	2.01434e-14	-0.300192
RSRC1	0.233519	4.82325e-06	2.07057e-05	0.224918	4.24464e-10	6.063e-09	7.64884	2.02806e-14	0.229219
NFX1	-0.140841	0.0002865	0.00084036	-0.197	6.50567e-13	1.67168e-11	-7.64853	2.03293e-14	-0.168921
SGMS2	0.616888	5.66224e-09	4.43565e-08	0.110891	6.20981e-07	4.70684e-06	7.64454	2.09691e-14	0.36389
DMAP1	-0.287859	9.62239e-07	4.79952e-06	-0.20958	3.39098e-09	4.05585e-08	-7.64429	2.10096e-14	-0.248719
CD83	0.250683	0.00672086	0.0143908	0.438753	5.77841e-16	2.60015e-14	7.63977	2.17608e-14	0.344718
GNS	0.270464	4.74861e-07	2.52224e-06	0.180558	8.0193e-09	8.9011e-08	7.63976	2.17626e-14	0.225511
KYAT3	-0.223981	2.06296e-05	7.80345e-05	-0.240048	5.98301e-11	1.01404e-09	-7.63826	2.20182e-14	-0.232015
NCEH1	0.389543	1.03189e-05	4.15208e-05	0.271218	1.65935e-10	2.5544e-09	7.63699	2.22359e-14	0.330381
STARD3NL	0.204276	1.88199e-07	1.08949e-06	0.192341	2.2836e-08	2.33712e-07	7.6365	2.23199e-14	0.198308
DKK1	1.26699	6.57471e-08	4.18761e-07	0.494617	6.83391e-08	6.3041e-07	7.63527	2.25343e-14	0.880802
MPHOSPH9	0.420684	4.26067e-08	2.80149e-07	0.114185	1.04801e-07	9.25352e-07	7.63526	2.25366e-14	0.267434
NAP1L5	-0.313328	5.46154e-05	0.000187267	-0.284939	1.40818e-11	2.76289e-10	-7.6311	2.32759e-14	-0.299133
SUGT1P3	-0.81503	1.48057e-26	2.53112e-24	-0.00232895	0.901465		-7.62899	2.36595e-14	-0.40868
NRXN2	-0.474492	9.47004e-05	0.000309442	-0.340814	5.90886e-12	1.26132e-10	-7.62658	2.41062e-14	-0.407653
CDC25C	0.656352	2.42605e-10	2.45374e-09	0.160322	8.52435e-06	5.06991e-05	7.62487	2.44286e-14	0.408337
STAT5B	-0.247391	4.47562e-06	1.93293e-05	-0.237628	5.91847e-10	8.24499e-09	-7.62301	2.47828e-14	-0.24251
CCDC61	-0.45492	2.11669e-08	1.47992e-07	-0.129031	2.27672e-07	1.88277e-06	-7.62076	2.52192e-14	-0.291976
IRAK1	0.449233	1.32191e-10	1.41477e-09	0.191975	1.34631e-05	7.67166e-05	7.62054	2.5262e-14	0.320604
CSN3	-3.21676	3.11556e-07	1.72256e-06	-0.375833	1.52565e-08	1.6089e-07	-7.61906	2.55536e-14	-1.7963
CCDC65	-1.07603	1.41499e-12	2.1938e-11	-0.0688056	0.000224242		-7.61737	2.58893e-14	-0.572417
WDR35	-0.185158	0.00278214	0.00654347	-0.251888	7.39543e-15	2.7054e-13	-7.61439	2.64949e-14	-0.218523
CHORDC1	0.42573	5.64591e-10	5.29969e-09	0.178208	5.08065e-06	3.17959e-05	7.60949	2.75184e-14	0.301969
CDK8	0.473096	2.2956e-10	2.33157e-09	0.103055	9.88441e-06	5.79964e-05	7.60834	2.77629e-14	0.288075
COL8A1	0.566274	4.94997e-06	2.12025e-05	0.510394	5.90681e-10	8.23474e-09	7.60832	2.77674e-14	0.538334
RAMP3	-0.489977	0.000258863	0.0007671	-0.660009	1.26215e-12	3.03438e-11	-7.60262	2.90205e-14	-0.574993
KCNMB1	-0.591303	7.00896e-06	2.9162e-05	-0.443999	3.90449e-10	5.61058e-09	-7.60226	2.9101e-14	-0.517651
CARF	-0.371354	6.14416e-09	4.78022e-08	-0.084003	7.97478e-07	5.90226e-06	-7.60053	2.94925e-14	-0.227678
XXYLT1	0.261575	2.12471e-06	9.84297e-06	0.19706	1.93187e-09	2.44759e-08	7.59759	3.01688e-14	0.229318
TP53I13	0.201165	0.0232995	0.0433747	0.37556	2.50908e-17	1.41461e-15	7.59143	3.16402e-14	0.288362
PHOSPHO2	-0.404067	1.01401e-07	6.2147e-07	-0.248593	6.25979e-08	5.83628e-07	-7.59108	3.17245e-14	-0.32633
DDX19B	0.248344	1.19764e-09	1.05934e-08	0.146023	3.25311e-06	2.12177e-05	7.59059	3.18451e-14	0.197184
CIAO2B	0.29132	2.44131e-05	9.06423e-05	0.233803	7.50249e-11	1.24408e-09	7.58755	3.26021e-14	0.262561
TCEA2	-0.566856	5.24996e-13	8.63138e-12	-0.160524	0.000450461	0.00180873	-7.58533	3.31647e-14	-0.36369
FRY	-0.607835	9.93492e-11	1.09047e-09	-0.0736315	2.05532e-05	0.000112663	-7.58495	3.32626e-14	-0.340733
ZNF3	-0.177073	2.25418e-06	1.03805e-05	-0.177587	2.0347e-09	2.55841e-08	-7.58316	3.37249e-14	-0.17733
ZNF688	-0.583899	1.82984e-11	2.30737e-10	-0.120987	6.23266e-05	0.000306579	-7.58218	3.39804e-14	-0.352443
IGSF1	-1.31224	5.43119e-08	3.49733e-07	-0.531844	1.25165e-07	1.08713e-06	-7.58186	3.40633e-14	-0.922043
NLRC4	0.413663	2.13489e-07	1.22379e-06	0.106392	3.12572e-08	3.11743e-07	7.5812	3.42373e-14	0.260028
DEPDC1B	0.76564	5.05536e-13	8.32561e-12	0.0740744	0.000469615	0.00187621	7.58112	3.42595e-14	0.419857
NEUROG2	-1.91125	1.28462e-11	1.66329e-10	-0.212575	7.85714e-05	0.000378331	-7.57953	3.46804e-14	-1.06191
TKT	0.460577	2.84484e-12	4.17286e-11	0.179756	0.000189302	0.000832661	7.57882	3.48723e-14	0.320167
ACOX1	0.275243	4.92963e-07	2.60478e-06	0.215052	1.27997e-08	1.37147e-07	7.57859	3.49321e-14	0.245147
CD38	0.835193	3.07068e-06	1.37345e-05	0.471265	1.46079e-09	1.8933e-08	7.57641	3.55235e-14	0.653229
ZNF212	-0.33927	6.85865e-15	1.62971e-13	-0.0861156	0.00344776	0.0111268	-7.57437	3.60886e-14	-0.212693
RAP2B	0.547929	6.19849e-19	3.03915e-17	0.0325774	0.0689159	0.148416	7.57127	3.69601e-14	0.290253
ENO3	-0.778138	4.75009e-12	6.66876e-11	-0.192379	0.000147947	0.00066808	-7.57123	3.69697e-14	-0.485259
FLVCR1	0.407715	2.94736e-08	1.9985e-07	0.135256	2.45602e-07	2.01885e-06	7.56997	3.733e-14	0.271486
SRSF1	0.255735	1.92336e-16	6.10106e-15	0.0755851	0.0131832	0.0359932	7.56997	3.73323e-14	0.16566
IGFL1	1.8794	6.90383e-15	1.63843e-13	0.121845	0.00353	0.0113478	7.56859	3.77309e-14	1.00062
HAS2	0.798663	3.79771e-09	3.06505e-08	0.137286	1.55682e-06	1.08322e-05	7.56362	3.92007e-14	0.467974
ABCC4	0.719879	1.19189e-08	8.76808e-08	0.269152	5.99624e-07	4.55576e-06	7.56054	4.01395e-14	0.494515
SPSB1	0.324295	5.94203e-05	0.00020227	0.303398	2.43726e-11	4.46778e-10	7.56052	4.01448e-14	0.313847
IL20RB	0.747194	1.63482e-10	1.7108e-09	0.139638	1.78435e-05	9.92578e-05	7.55369	4.23103e-14	0.443416
TOB1	0.514371	1.31719e-07	7.88273e-07	0.349036	6.46946e-08	6.02005e-07	7.55314	4.24887e-14	0.431704
SCGB2A1	-1.40263	2.27157e-09	1.90792e-08	-0.794127	2.55355e-06	1.70554e-05	-7.55253	4.26867e-14	-1.09838
IL1B	0.651584	1.85201e-07	1.07342e-06	0.353565	4.63327e-08	4.45636e-07	7.5508	4.32582e-14	0.502574
SNAP91	-1.02	3.75065e-06	1.64558e-05	-0.30969	1.45699e-09	1.88965e-08	-7.54751	4.43646e-14	-0.664845
XPC	-0.229869	1.09033e-07	6.6508e-07	-0.162546	8.20914e-08	7.43672e-07	-7.54727	4.44464e-14	-0.196208
GRIA2	-1.74305	9.58733e-08	5.89835e-07	-0.914225	9.35553e-08	8.39589e-07	-7.54709	4.45101e-14	-1.32864
ADAMTS7	0.389111	2.29634e-05	8.58373e-05	0.122837	1.20275e-10	1.90857e-09	7.5469	4.45753e-14	0.255974
MACROD2	-1.34114	1.50357e-24	1.8861e-22	-0.00805093	0.656854	0.812649	-7.5456	4.50203e-14	-0.674595
H2BC5	0.739989	1.1382e-06	5.56652e-06	0.24142	6.5387e-09	7.3773e-08	7.54374	4.56665e-14	0.490705
KIR2DL4	1.59993	2.61864e-13	4.55737e-12	0.0773529	0.00079231	0.00300036	7.54352	4.57452e-14	0.83864
UPF3A	-0.259441	6.91773e-07	3.5363e-06	-0.251216	1.18025e-08	1.27389e-07	-7.54215	4.62279e-14	-0.255328
SPC25	0.511001	1.14601e-08	8.44664e-08	0.1651	7.11325e-07	5.32009e-06	7.54187	4.63279e-14	0.338051
CENPM	0.536143	2.7425e-08	1.87009e-07	0.235974	3.24437e-07	2.61638e-06	7.54186	4.63327e-14	0.386058
CHAF1B	0.526534	4.41528e-12	6.2441e-11	0.173514	0.000183737	0.000811534	7.5403	4.6889e-14	0.350024
CYBB	0.443177	8.65184e-05	0.000285118	0.405087	1.61333e-11	3.09569e-10	7.53981	4.70639e-14	0.424132
ABCA9	-0.366097	0.0150455	0.0294357	-0.284032	1.85026e-16	8.84482e-15	-7.53966	4.71196e-14	-0.325065
TNFRSF9	1.00377	6.62287e-10	6.13624e-09	0.12614	7.27909e-06	4.39612e-05	7.5379	4.77589e-14	0.564954
CCNG1	-0.371049	5.44612e-11	6.25494e-10	-0.19931	4.13881e-05	0.000211837	-7.5362	4.83879e-14	-0.28518
NUSAP1	0.622037	2.11214e-11	2.62732e-10	0.245268	7.55788e-05	0.000365574	7.53497	4.88445e-14	0.433653
CAPN3	-0.663824	1.19243e-08	8.76872e-08	-0.203539	7.26732e-07	5.42263e-06	-7.53414	4.91559e-14	-0.433681
OSBPL11	0.331682	1.82334e-13	3.27049e-12	0.069173	0.000992421	0.00367041	7.53339	4.94414e-14	0.200428
ANKRD35	-0.801982	1.3787e-07	8.20003e-07	-0.378718	7.27006e-08	6.67113e-07	-7.53241	4.9814e-14	-0.59035
ARGLU1	-0.310103	1.40755e-06	6.74884e-06	-0.271871	5.68999e-09	6.50784e-08	-7.53037	5.05956e-14	-0.290987
PKMYT1	0.640729	5.30121e-09	4.17483e-08	0.238202	1.50318e-06	1.04971e-05	7.52944	5.09567e-14	0.439466
CENPK	0.570249	9.3544e-11	1.02909e-09	0.159622	3.0705e-05	0.000161832	7.5273	5.18012e-14	0.364935
TDG	0.424934	3.52052e-16	1.05441e-14	0.112456	0.0127945	0.0350568	7.52605	5.22963e-14	0.268695
C19orf25	-0.427273	3.00229e-09	2.46998e-08	-0.126224	2.46103e-06	1.64891e-05	-7.5256	5.24789e-14	-0.276749
RBMS1	0.308165	2.13765e-05	8.04691e-05	0.338472	1.64195e-10	2.53215e-09	7.52473	5.28303e-14	0.323318
MAP2K5	-0.200586	5.75648e-06	2.44189e-05	-0.141099	1.02418e-09	1.36622e-08	-7.52414	5.30695e-14	-0.170842
KIF2A	0.425327	1.38173e-11	1.77948e-10	0.141406	0.000104671	0.000489494	7.52313	5.34805e-14	0.283367
NUDT16	-0.200333	1.91714e-05	7.29329e-05	-0.172118	1.95925e-10	2.96892e-09	-7.52279	5.36199e-14	-0.186225
C12orf75	0.386285	0.00026488	0.000782888	0.473246	2.73942e-12	6.22917e-11	7.52214	5.38878e-14	0.429766
CASD1	-0.61859	5.25208e-11	6.05007e-10	-0.247996	4.67217e-05	0.000236495	-7.52012	5.47254e-14	-0.433293
FAM83E	-1.08207	2.08042e-09	1.75961e-08	-0.270084	3.462e-06	2.24427e-05	-7.51846	5.54233e-14	-0.676076
FBXL16	-0.551283	2.12689e-05	8.01078e-05	-0.478218	1.75297e-10	2.67964e-09	-7.51845	5.54299e-14	-0.51475
AK3	-0.163495	0.00107186	0.00277193	-0.28696	1.83066e-13	5.1758e-12	-7.51765	5.57688e-14	-0.225228
SALL2	-0.593892	4.04444e-09	3.2376e-08	-0.248927	2.04995e-06	1.39099e-05	-7.51711	5.59993e-14	-0.421409
PSMA1	0.238159	1.28647e-08	9.41007e-08	0.216617	7.75351e-07	5.75404e-06	7.51607	5.64485e-14	0.227388
LCTL	0.546613	0.000792256	0.00210694	0.150497	3.52604e-13	9.45051e-12	7.5152	5.6824e-14	0.348555
MATN2	-0.589555	2.63268e-05	9.70573e-05	-0.583261	1.33108e-10	2.08972e-09	-7.51421	5.72573e-14	-0.586408
IL32	0.631309	5.04774e-07	2.65846e-06	0.371607	2.11884e-08	2.18837e-07	7.51407	5.7318e-14	0.501458
PVR	0.613053	1.24922e-14	2.81299e-13	0.0939855	0.00355279	0.0114172	7.51391	5.73876e-14	0.353519
RALGPS1	-0.297386	8.63464e-06	3.528e-05	-0.271361	6.62903e-10	9.12218e-09	-7.51196	5.82505e-14	-0.284373
IFT140	-0.476534	1.82944e-09	1.55825e-08	-0.206736	4.01726e-06	2.56689e-05	-7.51142	5.8488e-14	-0.341635
LRIG1	-0.474027	1.06156e-08	7.88741e-08	-0.315922	9.5414e-07	6.94642e-06	-7.5105	5.89004e-14	-0.394975
UBXN6	-0.417411	2.1295e-12	3.19144e-11	-0.103984	0.000328212	0.00136268	-7.50783	6.01137e-14	-0.260697
AHSA1	0.27394	3.28025e-08	2.2018e-07	0.173439	3.63143e-07	2.89925e-06	7.5046	6.16161e-14	0.22369
DIAPH1	0.372104	7.24082e-15	1.70792e-13	0.0950433	0.00467757	0.0145488	7.50144	6.31194e-14	0.233574
BCDIN3D	-0.318051	1.36119e-11	1.75537e-10	-0.124922	0.000120911	0.00055608	-7.49975	6.39386e-14	-0.221487
EEF1AKMT1	-0.346233	6.38257e-10	5.92781e-09	-0.144342	9.66622e-06	5.68405e-05	-7.499	6.43059e-14	-0.245288
FANK1	-0.771459	3.89921e-13	6.5786e-12	-0.0559609	0.000842203	0.00316801	-7.4936	6.70089e-14	-0.41371
NEIL3	0.797404	1.58347e-12	2.43352e-11	0.0934253	0.000422565	0.00170925	7.49006	6.88399e-14	0.445415
TIGD6	-0.332806	2.55e-13	4.45396e-12	-0.0514998	0.00105351	0.00387319	-7.48973	6.90146e-14	-0.192153
CDV3	0.331581	4.31527e-08	2.83546e-07	0.250138	3.1745e-07	2.56543e-06	7.48842	6.97097e-14	0.290859
NEURL4	-0.327303	1.2172e-09	1.07459e-08	-0.118107	6.53337e-06	3.98467e-05	-7.48565	7.11927e-14	-0.222705
POLG2	0.271399	4.86846e-07	2.57668e-06	0.137436	2.82051e-08	2.84453e-07	7.48377	7.22183e-14	0.204418
INHBA	1.17978	5.46417e-23	5.17436e-21	0.0132179	0.478349		7.4824	7.29753e-14	0.596501
PDCD5	0.420605	8.86566e-10	7.99192e-09	0.219085	8.46969e-06	5.0421e-05	7.48229	7.304e-14	0.319845
FCER1A	-0.872156	1.14547e-08	8.44586e-08	-0.479811	1.09477e-06	7.87155e-06	-7.48221	7.30837e-14	-0.675983
PPOX	-0.434931	7.15793e-11	8.0534e-10	-0.152155	4.8656e-05	0.0002456	-7.4807	7.39303e-14	-0.293543
NCOA1	-0.0946996	0.0846134	0.134831	-0.289978	8.51448e-19	5.95672e-17	-7.47949	7.4613e-14	-0.192339
CCDC157	-0.66791	8.52855e-15	1.98261e-13	-0.0487457	0.00484727	0.0150154	-7.4787	7.50603e-14	-0.358328
PPP1R18	0.358819	1.3125e-07	7.86444e-07	0.252554	1.16348e-07	1.01839e-06	7.47853	7.51607e-14	0.305686
KCTD18	-0.219222	8.32583e-10	7.54048e-09	-0.113255	9.16765e-06	5.42726e-05	-7.47731	7.58583e-14	-0.166239
ATPAF1	-0.186308	8.76608e-05	0.000288538	-0.242305	2.91461e-11	5.27077e-10	-7.47642	7.63762e-14	-0.214307
MCU	0.328165	4.91276e-11	5.70684e-10	0.101526	6.361e-05	0.000312091	7.47593	7.66612e-14	0.214845
DDX60	0.605192	1.46677e-08	1.05981e-07	0.277554	9.35341e-07	6.82251e-06	7.47425	7.76471e-14	0.441373
TSPYL2	-0.371485	6.34513e-09	4.9227e-08	-0.191112	1.95238e-06	1.33262e-05	-7.47107	7.9545e-14	-0.281299
AOC1	1.52733	2.41933e-15	6.28181e-14	0.147408	0.00814877	0.0236852	7.46956	8.04654e-14	0.837371
BARX2	-0.488895	0.001366	0.00344991	-0.336736	1.82405e-13	5.17237e-12	-7.46905	8.07732e-14	-0.412816
PTDSS1	0.509669	4.21007e-15	1.04657e-13	0.122545	0.00668764	0.0199247	7.46742	8.17847e-14	0.316107
MTERF3	0.386494	1.8065e-09	1.54007e-08	0.192616	5.47887e-06	3.39775e-05	7.46696	8.20686e-14	0.289555
HPS3	0.359906	4.83873e-12	6.77352e-11	0.122308	0.000268708	0.00113957	7.46278	8.47154e-14	0.241107
CYB5R1	-0.347276	1.602e-07	9.4151e-07	-0.255661	1.08385e-07	9.54799e-07	-7.46175	8.53818e-14	-0.301468
MYO1E	0.394041	1.14081e-08	8.4147e-08	0.0864117	1.27532e-06	9.05433e-06	7.46132	8.56575e-14	0.240227
PIK3IP1	-0.427969	3.43133e-11	4.11207e-10	-0.16714	8.73013e-05	0.000415874	-7.4601	8.64547e-14	-0.297554
ATG14	-0.180514	5.4192e-05	0.000185947	-0.192799	7.35868e-11	1.22129e-09	-7.45993	8.65709e-14	-0.186657
LDB2	-0.326518	3.58881e-05	0.000128339	-0.3475	1.40177e-10	2.18637e-09	-7.45869	8.739e-14	-0.337009
MIGA2	-0.356779	5.37386e-09	4.22688e-08	-0.128056	2.44703e-06	1.64069e-05	-7.45832	8.76338e-14	-0.242418
SIGLEC7	0.573814	1.3538e-09	1.18338e-08	0.0804223	7.35895e-06	4.44015e-05	7.45567	8.94111e-14	0.327118
NEMP1	0.339982	1.59659e-07	9.38901e-07	0.161788	1.14121e-07	1.00027e-06	7.45554	8.94996e-14	0.250885
CD99	0.189337	0.0284294	0.0516698	0.394843	6.7495e-17	3.51579e-15	7.45478	9.00203e-14	0.29209
ZBTB3	-0.315914	1.90453e-11	2.39218e-10	-0.0765499	0.000129051	0.000589978	-7.45391	9.06125e-14	-0.196232
RPL11	-0.335186	8.46367e-08	5.26235e-07	-0.164775	2.17281e-07	1.80306e-06	-7.45352	9.08845e-14	-0.24998
COX4I2	-0.522209	3.4105e-06	1.5118e-05	-0.163807	3.72842e-09	4.42203e-08	-7.45306	9.1198e-14	-0.343008
POC1A	0.439406	4.68228e-09	3.72078e-08	0.228131	2.87639e-06	1.89606e-05	7.45117	9.25178e-14	0.333768
GSK3B	0.296991	4.04034e-10	3.91627e-09	0.190378	1.85459e-05	0.000102659	7.44879	9.42026e-14	0.243684
ACADVL	-0.322876	3.48732e-07	1.91169e-06	-0.223082	5.35599e-08	5.08514e-07	-7.44871	9.42539e-14	-0.272979
INPP5J	-0.839809	3.74713e-10	3.65222e-09	-0.360151	1.96729e-05	0.000108334	-7.4478	9.49075e-14	-0.59998
KRT75	2.54467	3.82296e-17	1.37783e-15	0.0477435	0.0345433	0.0828011	7.44716	9.53697e-14	1.29621
PIGA	0.359682	3.82385e-09	3.08302e-08	0.160206	3.48323e-06	2.25651e-05	7.44703	9.54656e-14	0.259944
SLC5A5	1.99814	1.60247e-20	1.03881e-18	0.023623	0.213241		7.44631	9.59888e-14	1.01088
KATNAL2	-0.383634	6.07952e-06	2.56653e-05	-0.183913	1.91601e-09	2.43232e-08	-7.44469	9.71749e-14	-0.283774
ARHGAP33	-0.51262	2.23182e-08	1.55088e-07	-0.227086	8.01219e-07	5.92766e-06	-7.44447	9.73356e-14	-0.369853
RORC	-0.566663	2.07278e-07	1.19066e-06	-0.258933	9.5379e-08	8.53159e-07	-7.44442	9.73692e-14	-0.412798
S100A11	0.328744	0.000351102	0.00101127	0.344037	3.63092e-12	8.0278e-11	7.44244	9.88432e-14	0.336391
ELMO2	0.269771	5.11876e-09	4.03774e-08	0.12463	2.91e-06	1.91756e-05	7.439	1.01449e-13	0.1972
KCNIP1	-0.922174	2.73818e-10	2.74216e-09	-0.181421	2.58456e-05	0.000138351	-7.43891	1.0152e-13	-0.551798
ZC3H15	0.275653	9.5789e-15	2.20513e-13	0.107769	0.00551562	0.0168224	7.43876	1.01636e-13	0.191711
ASAP1	0.478997	1.0138e-13	1.90883e-12	0.142367	0.00206377	0.00706563	7.43876	1.01638e-13	0.310682
RUVBL1	0.304698	1.4759e-08	1.06545e-07	0.186047	1.20146e-06	8.58077e-06	7.43858	1.01775e-13	0.245373
SPRY2	-0.348831	0.00077062	0.00205534	-0.442537	8.5609e-13	2.13399e-11	-7.43523	1.04389e-13	-0.395684
TMEM115	-0.30782	2.92172e-09	2.41204e-08	-0.135327	4.69052e-06	2.9528e-05	-7.4346	1.04885e-13	-0.221573
IMPAD1	0.234093	5.93112e-05	0.000201934	0.272059	8.18783e-11	1.34377e-09	7.43356	1.05712e-13	0.253076
ME1	0.872253	8.56114e-11	9.48848e-10	0.253092	5.77872e-05	0.0002869	7.43315	1.0604e-13	0.562673
FRAT1	-0.501795	1.18921e-13	2.1942e-12	-0.0703976	0.00197899	0.00680941	-7.43264	1.06448e-13	-0.286096
YARS1	0.361417	7.41336e-13	1.20043e-11	0.122422	0.000864167	0.00323753	7.42672	1.11325e-13	0.24192
TP53AIP1	-1.12302	2.59318e-12	3.82698e-11	-0.0778846	0.000457071	0.00183182	-7.42668	1.11361e-13	-0.600452
PCF11	-0.160228	0.000843313	0.00223013	-0.186955	7.83292e-13	1.97565e-11	-7.42619	1.11769e-13	-0.173591
CDK4	0.241811	6.56192e-05	0.000221111	0.246734	7.51884e-11	1.24463e-09	7.42572	1.12164e-13	0.244272
PIEZO2	-0.903948	2.04152e-08	1.43099e-07	-0.469155	9.94133e-07	7.21292e-06	-7.4255	1.12355e-13	-0.686552
E2F2	0.870447	1.65863e-16	5.31367e-15	0.15466	0.0240688	0.0606036	7.42499	1.12789e-13	0.512553
RECQL	0.277524	5.13245e-06	2.19404e-05	0.200311	2.83857e-09	3.45038e-08	7.4246	1.1312e-13	0.238917
ATF6	0.246866	5.43591e-06	2.31505e-05	0.216242	2.64527e-09	3.2463e-08	7.42423	1.13441e-13	0.231554
SELENON	-0.197778	3.86349e-06	1.69125e-05	-0.243415	4.18819e-09	4.91933e-08	-7.42121	1.16054e-13	-0.220597
TPST1	0.344106	3.55425e-06	1.5676e-05	0.253057	4.68182e-09	5.44243e-08	7.42037	1.16797e-13	0.298582
FAM83B	1.3948	3.90764e-16	1.15602e-14	0.072011	0.0187151	0.0486639	7.41935	1.17695e-13	0.733408
NPY1R	-1.83254	6.67534e-14	1.31051e-12	-0.0800142	0.00273546	0.00908614	-7.41762	1.19241e-13	-0.956277
ASAP3	-0.324718	2.98552e-07	1.65921e-06	-0.242105	8.1337e-08	7.38134e-07	-7.41649	1.20268e-13	-0.283412
EIF4A2	-0.167559	0.000755381	0.00202084	-0.251262	1.08407e-12	2.63835e-11	-7.41616	1.20564e-13	-0.209411
TMPRSS6	-0.955721	8.6194e-06	3.52327e-05	-0.411047	1.56864e-09	2.02214e-08	-7.41496	1.21661e-13	-0.683384
TMEM9B	-0.239266	1.53116e-07	9.04002e-07	-0.173852	1.63392e-07	1.38587e-06	-7.41441	1.22164e-13	-0.206559
ZNF189	-0.194213	1.50866e-05	5.8676e-05	-0.163675	7.36399e-10	1.00399e-08	-7.41436	1.22217e-13	-0.178944
GTSF1	1.40037	2.94239e-13	5.07509e-12	0.192286	0.00143384	0.00511069	7.41384	1.2269e-13	0.796327
ZNF671	-0.688374	2.09791e-12	3.15143e-11	-0.152433	0.000548325	0.00215563	-7.41315	1.23331e-13	-0.420403
PGAP6	0.334171	1.12913e-07	6.8636e-07	0.199112	2.23834e-07	1.85343e-06	7.41259	1.23859e-13	0.266641
ZWILCH	0.414333	2.61636e-13	4.55737e-12	0.0588801	0.00152835	0.00541933	7.41192	1.2448e-13	0.236607
KLHL21	-0.272179	0.000175859	0.000540619	-0.222526	1.6964e-11	3.23887e-10	-7.41147	1.24904e-13	-0.247353
TCP1	0.395997	1.0421e-13	1.9507e-12	0.161622	0.00232963	0.00788012	7.41054	1.25784e-13	0.278809
ZNF296	-0.59044	3.73489e-09	3.01885e-08	-0.26192	4.56015e-06	2.87639e-05	-7.41019	1.26116e-13	-0.42618
TACC3	0.491887	4.9065e-09	3.87822e-08	0.212862	3.67286e-06	2.36815e-05	7.41005	1.26249e-13	0.352375
KLK12	-2.07778	9.22485e-09	6.94217e-08	-0.401381	2.1941e-06	1.48251e-05	-7.40982	1.2647e-13	-1.23958
ALDH6A1	-0.347655	2.80034e-05	0.000102807	-0.317803	3.19755e-10	4.66113e-09	-7.40907	1.27188e-13	-0.332729
PRKCZ	-0.225285	0.000218155	0.00065818	-0.275103	1.19857e-11	2.3784e-10	-7.40864	1.27606e-13	-0.250194
PGR	-0.912714	2.36781e-05	8.82017e-05	-0.530341	4.15502e-10	5.94829e-09	-7.40704	1.29151e-13	-0.721527
C16orf89	-1.59917	5.02393e-15	1.23319e-13	-0.0473999	0.00807728	0.0234952	-7.40704	1.29152e-13	-0.823285
IRS2	-0.565416	2.47682e-06	1.12832e-05	-0.479818	8.33649e-09	9.23712e-08	-7.4045	1.3165e-13	-0.522617
XKR8	-0.274207	3.54077e-09	2.87761e-08	-0.100007	4.94881e-06	3.10418e-05	-7.40431	1.31832e-13	-0.187107
LNPEP	0.414194	5.26835e-05	0.000181222	0.172766	1.3146e-10	2.06554e-09	7.40261	1.33538e-13	0.29348
CCNDBP1	-0.328914	7.81752e-10	7.12354e-09	-0.209469	1.5636e-05	8.79737e-05	-7.40208	1.34068e-13	-0.269191
GJC2	-0.712046	3.55102e-11	4.24497e-10	-0.111154	0.000120174	0.00055362	-7.40162	1.34536e-13	-0.4116
ZNF630	-0.290541	5.82804e-05	0.00019874	-0.174489	1.15044e-10	1.83163e-09	-7.40015	1.36026e-13	-0.232515
CEBPB	0.501748	9.54566e-08	5.87458e-07	0.292644	2.9159e-07	2.3744e-06	7.39914	1.37065e-13	0.397196
AMY2B	-0.85126	1.00659e-12	1.59649e-11	-0.0934122	0.000867887	0.00324996	-7.39619	1.40152e-13	-0.472336
PAXIP1	-0.360659	5.18302e-11	5.9848e-10	-0.152606	9.90937e-05	0.000464887	-7.39519	1.41203e-13	-0.256632
SERPINI1	-0.925042	2.83586e-09	2.34819e-08	-0.456019	6.26952e-06	3.83963e-05	-7.39486	1.41552e-13	-0.69053
EXT2	0.169818	0.00018665	0.000570251	0.219867	1.80843e-11	3.41536e-10	7.39431	1.42139e-13	0.194842
VGLL3	0.751591	1.98853e-11	2.48798e-10	0.110258	0.000176666	0.000783009	7.39429	1.42168e-13	0.430925
LAPTM4B	0.535818	6.12918e-07	3.16714e-06	0.463797	4.57508e-08	4.4026e-07	7.39222	1.44394e-13	0.499808
LTV1	0.398876	5.12623e-14	1.0337e-12	0.0922488	0.00343957	0.0111055	7.39218	1.44445e-13	0.245562
ITPR1	-0.554093	5.1129e-07	2.68984e-06	-0.378935	5.6394e-08	5.31473e-07	-7.39061	1.46157e-13	-0.466514
CYB5B	0.272253	4.82144e-12	6.75911e-11	0.106095	0.000398506	0.0016229	7.39054	1.46229e-13	0.189174
RANBP1	0.319198	2.91568e-07	1.62508e-06	0.266221	1.03245e-07	9.1479e-07	7.38908	1.4785e-13	0.292709
AKAP1	0.379561	5.3289e-09	4.19322e-08	0.207166	3.9779e-06	2.54259e-05	7.38863	1.48353e-13	0.293363
EIF6	0.25316	4.90409e-05	0.000170238	0.205456	1.70445e-10	2.6159e-09	7.38644	1.50812e-13	0.229308
ACAD8	-0.2547	1.35277e-05	5.30293e-05	-0.213037	1.10168e-09	1.45944e-08	-7.38596	1.51357e-13	-0.233869
EPRS1	-0.140665	0.000673986	0.00182073	-0.221068	1.90741e-12	4.45893e-11	-7.38293	1.54845e-13	-0.180866
BORA	0.460001	1.06344e-10	1.15803e-09	0.153084	6.87602e-05	0.0003353	7.38091	1.57212e-13	0.306542
NOP56	0.339046	9.72556e-12	1.28772e-10	0.164727	0.000287665	0.00121114	7.37984	1.58481e-13	0.251887
IDE	0.438782	1.77885e-09	1.51851e-08	0.133229	1.00466e-05	5.88399e-05	7.37723	1.61615e-13	0.286006
PANK2	0.182367	6.8968e-06	2.87511e-05	0.170752	2.98345e-09	3.60818e-08	7.37467	1.64755e-13	0.17656
HSP90AA1	0.509783	1.27652e-15	3.49289e-14	0.13243	0.0150637	0.0403911	7.37349	1.66222e-13	0.321106
ST6GALNAC6	-0.353115	3.32085e-11	3.99453e-10	-0.136372	0.000147151	0.000664864	-7.3733	1.66455e-13	-0.244743
DTX3	-0.489825	8.56208e-12	1.14783e-10	-0.147888	0.000321104	0.00133606	-7.37262	1.67304e-13	-0.318856
TNFSF9	1.15149	3.84759e-19	1.94575e-17	0.0250806	0.138326	0.264919	7.3704	1.70123e-13	0.588287
GRAMD1C	-0.404714	4.37786e-06	1.8941e-05	-0.140016	5.53927e-09	6.34302e-08	-7.36996	1.70685e-13	-0.272365
OGA	-0.105043	0.0112627	0.0228089	-0.286457	3.08043e-15	1.20262e-13	-7.3695	1.71272e-13	-0.19575
HSPB6	-0.633199	3.73017e-05	0.000132682	-0.476504	3.03554e-10	4.45888e-09	-7.36843	1.72644e-13	-0.554852
FCGR3B	1.60017	8.02845e-20	4.60219e-18	0.0219713	0.191289	0.343851	7.36775	1.73531e-13	0.811072
ZNF230	-0.372223	7.86696e-13	1.26645e-11	-0.0540365	0.00113297	0.00413676	-7.36713	1.74344e-13	-0.21313
WDR4	0.440713	1.48384e-11	1.89708e-10	0.0677593	0.000243769	0.00104561	7.36677	1.74808e-13	0.254236
CCDC84	-0.390366	2.38718e-08	1.64463e-07	-0.167341	1.33479e-06	9.41033e-06	-7.36509	1.77029e-13	-0.278853
FANCI	0.508731	1.06753e-10	1.16053e-09	0.171668	7.55166e-05	0.000365379	7.3647	1.7754e-13	0.340199
RELN	-0.529315	0.00752147	0.0159168	-0.407949	1.02256e-14	3.60319e-13	-7.36045	1.83291e-13	-0.468632
PKM	0.384794	3.0697e-11	3.71091e-10	0.169361	0.000167119	0.000745	7.3591	1.85158e-13	0.277077
NXPH1	-0.989723	0.00589977	0.0128072	-0.752409	1.97621e-14	6.65765e-13	-7.35778	1.86999e-13	-0.871066
RPN2	0.368039	6.25407e-12	8.59901e-11	0.191164	0.000420481	0.00170298	7.35435	1.91857e-13	0.279602
RPL26L1	0.252845	2.38059e-06	1.08925e-05	0.223205	1.33132e-08	1.42173e-07	7.35398	1.92394e-13	0.238025
SCMH1	-0.229844	7.72398e-06	3.18285e-05	-0.226123	3.15629e-09	3.80043e-08	-7.35105	1.96659e-13	-0.227983
MAN1C1	-0.476299	1.49186e-06	7.11772e-06	-0.331699	2.39694e-08	2.44789e-07	-7.3489	1.99837e-13	-0.403999
PPP1R14B	0.353341	5.31044e-05	0.000182539	0.305428	2.1421e-10	3.22814e-09	7.34848	2.00476e-13	0.329384
NCAPH	0.958302	6.27204e-24	7.08558e-22	0.00639051	0.760592	0.878119	7.34843	2.00552e-13	0.482346
FAM222A	-0.555063	3.14463e-08	2.11887e-07	-0.220726	1.23123e-06	8.77701e-06	-7.34241	2.09785e-13	-0.387895
DUS2	0.338447	3.02244e-08	2.04152e-07	0.154231	1.27604e-06	9.05603e-06	7.3423	2.09952e-13	0.246339
E2F8	0.91142	6.27637e-14	1.24228e-12	0.0533281	0.00397364		7.34149	2.11235e-13	0.482374
PPP1R35	-0.461271	7.1122e-08	4.49733e-07	-0.156934	5.98257e-07	4.54718e-06	-7.33983	2.1386e-13	-0.309103
CHFR	0.301486	7.0306e-11	7.92399e-10	0.130489	0.000113464	0.000526122	7.33965	2.14148e-13	0.215987
ZUP1	0.290382	8.02496e-09	6.11543e-08	0.146092	4.0646e-06	2.59369e-05	7.33693	2.1855e-13	0.218237
[truncated: 10,409 more rows]
