# Supplementary material for: Hsa-miR-21-3p associates with breast cancer patient survival and targets genes in tumor suppressive pathways
Source: PLoS One. 2021 Nov 19;16(11):e0260327. doi: 10.1371/journal.pone.0260327 (PMC8604322; doi:10.1371/journal.pone.0260327)
Supplement: S7 Table — (XLSX) [file pone.0260327.s012.xlsx]

## Sheet: S7 Table
GSEA from curated gene sets (c2) for genes that positively correlate with miR-21-3p
geneset	link	pvalue
FARMER_BREAST_CANCER_CLUSTER_5	http://www.gsea-msigdb.org/gsea/msigdb/cards/FARMER_BREAST_CANCER_CLUSTER_5	2.2738e-23
NIKOLSKY_BREAST_CANCER_17Q21_Q25_AMPLICON	http://www.gsea-msigdb.org/gsea/msigdb/cards/NIKOLSKY_BREAST_CANCER_17Q21_Q25_AMPLICON	1.15688e-21
LASTOWSKA_NEUROBLASTOMA_COPY_NUMBER_UP	http://www.gsea-msigdb.org/gsea/msigdb/cards/LASTOWSKA_NEUROBLASTOMA_COPY_NUMBER_UP	2.36867e-17
SCHUETZ_BREAST_CANCER_DUCTAL_INVASIVE_UP	http://www.gsea-msigdb.org/gsea/msigdb/cards/SCHUETZ_BREAST_CANCER_DUCTAL_INVASIVE_UP	4.44435e-17
POOLA_INVASIVE_BREAST_CANCER_UP	http://www.gsea-msigdb.org/gsea/msigdb/cards/POOLA_INVASIVE_BREAST_CANCER_UP	3.80527e-13
NABA_MATRISOME	http://www.gsea-msigdb.org/gsea/msigdb/cards/NABA_MATRISOME	5.60135e-13
PID_UPA_UPAR_PATHWAY	http://www.gsea-msigdb.org/gsea/msigdb/cards/PID_UPA_UPAR_PATHWAY	1.07767e-11
PID_INTEGRIN1_PATHWAY	http://www.gsea-msigdb.org/gsea/msigdb/cards/PID_INTEGRIN1_PATHWAY	1.78688e-10
PID_INTEGRIN3_PATHWAY	http://www.gsea-msigdb.org/gsea/msigdb/cards/PID_INTEGRIN3_PATHWAY	3.2474e-10
NABA_MATRISOME_ASSOCIATED	http://www.gsea-msigdb.org/gsea/msigdb/cards/NABA_MATRISOME_ASSOCIATED	1.41955e-09
RUTELLA_RESPONSE_TO_HGF_VS_CSF2RB_AND_IL4_UP	http://www.gsea-msigdb.org/gsea/msigdb/cards/RUTELLA_RESPONSE_TO_HGF_VS_CSF2RB_AND_IL4_UP	3.35989e-09
ZIRN_TRETINOIN_RESPONSE_UP	http://www.gsea-msigdb.org/gsea/msigdb/cards/ZIRN_TRETINOIN_RESPONSE_UP	3.83258e-09
GUILLAUMOND_KLF10_TARGETS_DN	http://www.gsea-msigdb.org/gsea/msigdb/cards/GUILLAUMOND_KLF10_TARGETS_DN	6.04248e-09
PID_FRA_PATHWAY	http://www.gsea-msigdb.org/gsea/msigdb/cards/PID_FRA_PATHWAY	7.55203e-09
MEBARKI_HCC_PROGENITOR_WNT_UP	http://www.gsea-msigdb.org/gsea/msigdb/cards/MEBARKI_HCC_PROGENITOR_WNT_UP	8.45652e-09
MCLACHLAN_DENTAL_CARIES_UP	http://www.gsea-msigdb.org/gsea/msigdb/cards/MCLACHLAN_DENTAL_CARIES_UP	9.62854e-09
CROMER_TUMORIGENESIS_UP	http://www.gsea-msigdb.org/gsea/msigdb/cards/CROMER_TUMORIGENESIS_UP	1.4783e-08
VECCHI_GASTRIC_CANCER_ADVANCED_VS_EARLY_UP	http://www.gsea-msigdb.org/gsea/msigdb/cards/VECCHI_GASTRIC_CANCER_ADVANCED_VS_EARLY_UP	2.19381e-08
PID_INTEGRIN2_PATHWAY	http://www.gsea-msigdb.org/gsea/msigdb/cards/PID_INTEGRIN2_PATHWAY	2.47642e-08
RUTELLA_RESPONSE_TO_CSF2RB_AND_IL4_DN	http://www.gsea-msigdb.org/gsea/msigdb/cards/RUTELLA_RESPONSE_TO_CSF2RB_AND_IL4_DN	6.11726e-08
WP_COMPLEMENT_AND_COAGULATION_CASCADES	http://www.gsea-msigdb.org/gsea/msigdb/cards/WP_COMPLEMENT_AND_COAGULATION_CASCADES	6.65905e-08
VERHAAK_AML_WITH_NPM1_MUTATED_UP	http://www.gsea-msigdb.org/gsea/msigdb/cards/VERHAAK_AML_WITH_NPM1_MUTATED_UP	7.25091e-08
VERHAAK_GLIOBLASTOMA_MESENCHYMAL	http://www.gsea-msigdb.org/gsea/msigdb/cards/VERHAAK_GLIOBLASTOMA_MESENCHYMAL	8.85125e-08
NABA_ECM_REGULATORS	http://www.gsea-msigdb.org/gsea/msigdb/cards/NABA_ECM_REGULATORS	1.16778e-07
SMIRNOV_CIRCULATING_ENDOTHELIOCYTES_IN_CANCER_UP	http://www.gsea-msigdb.org/gsea/msigdb/cards/SMIRNOV_CIRCULATING_ENDOTHELIOCYTES_IN_CANCER_UP	1.64057e-07
ANASTASSIOU_MULTICANCER_INVASIVENESS_SIGNATURE	http://www.gsea-msigdb.org/gsea/msigdb/cards/ANASTASSIOU_MULTICANCER_INVASIVENESS_SIGNATURE	1.78858e-07
WINZEN_DEGRADED_VIA_KHSRP	http://www.gsea-msigdb.org/gsea/msigdb/cards/WINZEN_DEGRADED_VIA_KHSRP	2.30744e-07
DELYS_THYROID_CANCER_UP	http://www.gsea-msigdb.org/gsea/msigdb/cards/DELYS_THYROID_CANCER_UP	3.19378e-07
ZHU_SKIL_TARGETS_UP	http://www.gsea-msigdb.org/gsea/msigdb/cards/ZHU_SKIL_TARGETS_UP	3.30239e-07
VART_KSHV_INFECTION_ANGIOGENIC_MARKERS_UP	http://www.gsea-msigdb.org/gsea/msigdb/cards/VART_KSHV_INFECTION_ANGIOGENIC_MARKERS_UP	4.53852e-07
XU_HGF_SIGNALING_NOT_VIA_AKT1_6HR	http://www.gsea-msigdb.org/gsea/msigdb/cards/XU_HGF_SIGNALING_NOT_VIA_AKT1_6HR	7.0048e-07
PETROVA_ENDOTHELIUM_LYMPHATIC_VS_BLOOD_DN	http://www.gsea-msigdb.org/gsea/msigdb/cards/PETROVA_ENDOTHELIUM_LYMPHATIC_VS_BLOOD_DN	7.55449e-07
