# Supplementary material for: Hsa-miR-21-3p associates with breast cancer patient survival and targets genes in tumor suppressive pathways
Source: PLoS One. 2021 Nov 19;16(11):e0260327. doi: 10.1371/journal.pone.0260327 (PMC8604322; doi:10.1371/journal.pone.0260327)
Supplement: S8 Table — (XLSX) [file pone.0260327.s013.xlsx]

## Sheet: S8 Table
GO analysis using R package enrichGO for genes inversely correlated with miR-21-3p
ID	Description	GeneRatio	BgRatio	pvalue	p.adjust	qvalue	geneID	Count
GO:0060074	synapse maturation	8/723	24/15013	1.02875e-05	0.0569207	0.0558773	SEZ6L/NRXN1/CX3CR1/IGSF21/NEURL1/PALM/ARHGEF15/SYBU	8
GO:0060271	cilium assembly	34/723	333/15013	2.96979e-05	0.0688977	0.0676348	TMEM80/CCDC66/UBXN10/IFT46/GALNT11/BBS5/BBOF1/WDR19/CFAP70/IFT172/UNC119B/CFAP410/RSPH1/PCM1/RAB17/DNAH1/SPATA6/CFAP43/IFT88/SFI1/ZMYND10/TAPT1/NPHP3/CCDC65/IFT140/NEURL1/RILPL2/TTC39C/CFAP53/DYNLRB2/CROCC/CPLANE2/TTC36/ABLIM3	34
GO:0044782	cilium organization	35/723	351/15013	3.73564e-05	0.0688977	0.0676348	TMEM80/CCDC66/UBXN10/IFT46/GALNT11/BBS5/BBOF1/WDR19/CFAP70/IFT172/FAM161B/UNC119B/CFAP410/RSPH1/PCM1/RAB17/DNAH1/SPATA6/CFAP43/IFT88/SFI1/ZMYND10/TAPT1/NPHP3/CCDC65/IFT140/NEURL1/RILPL2/TTC39C/CFAP53/DYNLRB2/CROCC/CPLANE2/TTC36/ABLIM3	35
GO:0036064	ciliary basal body	19/761	155/19559	9.70728e-06	0.00636798	0.0057835	JADE1/CCDC66/IFT46/BBS5/BBOF1/CFAP70/IFT172/CFAP410/PCM1/SPACA9/AGBL4/IFT88/TAPT1/CCDC65/IFT140/FANK1/RILPL2/CPLANE2/WHRN	19
GO:0070032	synaptobrevin 2-SNAP-25-syntaxin-1a-complexin I complex	3/761	4/19559	0.000227884	0.0747461	0.0678855	SNAP25/VAMP2/CPLX1	3
GO:0030990	intraciliary transport particle	6/761	27/19559	0.000499471	0.0874797	0.0794504	UBXN10/IFT46/WDR19/IFT172/IFT88/IFT140	6
GO:0030672	synaptic vesicle membrane	12/761	104/19559	0.000718912	0.0874797	0.0794504	VAMP2/SYT4/SYP/PTPRN2/SYN1/BSN/SYNGR1/TPRG1L/DOC2A/VAMP1/SYT7/RAB11B	12
GO:0099501	exocytic vesicle membrane	12/761	104/19559	0.000718912	0.0874797	0.0794504	VAMP2/SYT4/SYP/PTPRN2/SYN1/BSN/SYNGR1/TPRG1L/DOC2A/VAMP1/SYT7/RAB11B	12
GO:0031514	motile cilium	18/761	199/19559	0.000800119	0.0874797	0.0794504	CFAP69/DRC3/IFT46/WDR19/CFAP70/IFT172/RSPH1/SPACA9/SPATA6L/DNAH1/SPATA6/CFAP43/IFT88/CATSPER2/ATP1B1/CCDC65/DNALI1/PACRG	18
GSEA analysis of GO gene sets for genes the inversely correlate with miR-21-3p
link	GeneSet	pvalue	padj	Gene set size	Count
http://www.gsea-msigdb.org/gsea/msigdb/cards/GO_VESICLE_MEDIATED_TRANSPORT_IN_SYNAPSE	GO_VESICLE_MEDIATED_TRANSPORT_IN_SYNAPSE	5.04172e-11	7.4441e-07	220	14
http://www.gsea-msigdb.org/gsea/msigdb/cards/GO_NEUROTRANSMITTER_SECRETION	GO_NEUROTRANSMITTER_SECRETION	1.6585e-10	8.16259e-07	175	14
http://www.gsea-msigdb.org/gsea/msigdb/cards/GO_NEUROTRANSMITTER_TRANSPORT	GO_NEUROTRANSMITTER_TRANSPORT	1.6585e-10	8.16259e-07	229	14
http://www.gsea-msigdb.org/gsea/msigdb/cards/GO_GLUTAMATE_SECRETION	GO_GLUTAMATE_SECRETION	5.06692e-10	1.87033e-06	45	6
http://www.gsea-msigdb.org/gsea/msigdb/cards/GO_DICARBOXYLIC_ACID_TRANSPORT	GO_DICARBOXYLIC_ACID_TRANSPORT	7.7402e-10	2.01962e-06	98	9
http://www.gsea-msigdb.org/gsea/msigdb/cards/GO_SYNAPTIC_VESICLE_EXOCYTOSIS	GO_SYNAPTIC_VESICLE_EXOCYTOSIS	8.20705e-10	2.01962e-06	121	11
http://www.gsea-msigdb.org/gsea/msigdb/cards/GO_SYNTAXIN_1_BINDING	GO_SYNTAXIN_1_BINDING	5.51461e-09	1.16319e-05	26	6
http://www.gsea-msigdb.org/gsea/msigdb/cards/GO_ACIDIC_AMINO_ACID_TRANSPORT	GO_ACIDIC_AMINO_ACID_TRANSPORT	3.37953e-08	5.62674e-05	71	8
http://www.gsea-msigdb.org/gsea/msigdb/cards/GO_REGULATION_OF_NEUROTRANSMITTER_LEVELS	GO_REGULATION_OF_NEUROTRANSMITTER_LEVELS	3.42978e-08	5.62674e-05	235	18
http://www.gsea-msigdb.org/gsea/msigdb/cards/GO_LONG_TERM_SYNAPTIC_POTENTIATION	GO_LONG_TERM_SYNAPTIC_POTENTIATION	4.04988e-08	5.97964e-05	87	5
http://www.gsea-msigdb.org/gsea/msigdb/cards/GO_REGULATION_OF_SYNAPTIC_PLASTICITY	GO_REGULATION_OF_SYNAPTIC_PLASTICITY	1.70007e-07	0.000228195	191	12
http://www.gsea-msigdb.org/gsea/msigdb/cards/GO_REGULATION_OF_SYNAPTIC_VESICLE_CYCLE	GO_REGULATION_OF_SYNAPTIC_VESICLE_CYCLE	6.15669e-07	0.000757529	114	11
http://www.gsea-msigdb.org/gsea/msigdb/cards/GO_TRANSPORT_VESICLE	GO_TRANSPORT_VESICLE	1.34571e-06	0.00151594	410	23
http://www.gsea-msigdb.org/gsea/msigdb/cards/GO_EXOCYTIC_VESICLE	GO_EXOCYTIC_VESICLE	1.4374e-06	0.00151594	224	16
http://www.gsea-msigdb.org/gsea/msigdb/cards/GO_PRESYNAPSE	GO_PRESYNAPSE	1.70298e-06	0.0016763	524	26
http://www.gsea-msigdb.org/gsea/msigdb/cards/GO_SYNAPTIC_VESICLE_MEMBRANE	GO_SYNAPTIC_VESICLE_MEMBRANE	1.82109e-06	0.00168052	104	12
http://www.gsea-msigdb.org/gsea/msigdb/cards/GO_POSITIVE_REGULATION_OF_SYNAPTIC_TRANSMISSION	GO_POSITIVE_REGULATION_OF_SYNAPTIC_TRANSMISSION	3.26637e-06	0.00283694	172	11
http://www.gsea-msigdb.org/gsea/msigdb/cards/GO_SNAP_RECEPTOR_ACTIVITY	GO_SNAP_RECEPTOR_ACTIVITY	4.05007e-06	0.00332218	36	3
http://www.gsea-msigdb.org/gsea/msigdb/cards/GO_SYNAPTIC_SIGNALING	GO_SYNAPTIC_SIGNALING	5.6518e-06	0.00439204	751	39
http://www.gsea-msigdb.org/gsea/msigdb/cards/GO_TRANSPORT_VESICLE_MEMBRANE	GO_TRANSPORT_VESICLE_MEMBRANE	7.25627e-06	0.00515522	209	17
http://www.gsea-msigdb.org/gsea/msigdb/cards/GO_ORGANIC_ACID_TRANSPORT	GO_ORGANIC_ACID_TRANSPORT	8.01489e-06	0.00515522	353	18
http://www.gsea-msigdb.org/gsea/msigdb/cards/GO_SNARE_BINDING	GO_SNARE_BINDING	8.03047e-06	0.00515522	115	9
http://www.gsea-msigdb.org/gsea/msigdb/cards/GO_SYNTAXIN_BINDING	GO_SYNTAXIN_BINDING	8.03047e-06	0.00515522	78	9
http://www.gsea-msigdb.org/gsea/msigdb/cards/GO_PRESYNAPTIC_ACTIVE_ZONE	GO_PRESYNAPTIC_ACTIVE_ZONE	1.08713e-05	0.00668812	76	5
http://www.gsea-msigdb.org/gsea/msigdb/cards/GO_REGULATION_OF_SYNAPTIC_VESICLE_EXOCYTOSIS	GO_REGULATION_OF_SYNAPTIC_VESICLE_EXOCYTOSIS	1.19731e-05	0.00694079	80	8
http://www.gsea-msigdb.org/gsea/msigdb/cards/GO_REGULATION_OF_TRANS_SYNAPTIC_SIGNALING	GO_REGULATION_OF_TRANS_SYNAPTIC_SIGNALING	1.22222e-05	0.00694079	455	30
http://www.gsea-msigdb.org/gsea/msigdb/cards/GO_INTEGRAL_COMPONENT_OF_SYNAPTIC_VESICLE_MEMBRANE	GO_INTEGRAL_COMPONENT_OF_SYNAPTIC_VESICLE_MEMBRANE	1.82803e-05	0.0099966	34	5
http://www.gsea-msigdb.org/gsea/msigdb/cards/GO_VESICLE_MEDIATED_TRANSPORT_TO_THE_PLASMA_MEMBRANE	GO_VESICLE_MEDIATED_TRANSPORT_TO_THE_PLASMA_MEMBRANE	2.02614e-05	0.0106843	94	4
http://www.gsea-msigdb.org/gsea/msigdb/cards/GO_INTRINSIC_COMPONENT_OF_SYNAPTIC_VESICLE_MEMBRANE	GO_INTRINSIC_COMPONENT_OF_SYNAPTIC_VESICLE_MEMBRANE	2.331e-05	0.011868	47	7
http://www.gsea-msigdb.org/gsea/msigdb/cards/GO_NEURON_PROJECTION_TERMINUS	GO_NEURON_PROJECTION_TERMINUS	2.90292e-05	0.0142872	149	13
http://www.gsea-msigdb.org/gsea/msigdb/cards/GO_AMINO_ACID_TRANSPORT	GO_AMINO_ACID_TRANSPORT	3.05824e-05	0.0144525	156	12
http://www.gsea-msigdb.org/gsea/msigdb/cards/GO_TERMINAL_BOUTON	GO_TERMINAL_BOUTON	3.13227e-05	0.0144525	56	5
http://www.gsea-msigdb.org/gsea/msigdb/cards/GO_SNARE_COMPLEX	GO_SNARE_COMPLEX	3.84227e-05	0.0171912	50	5
http://www.gsea-msigdb.org/gsea/msigdb/cards/GO_SCHAFFER_COLLATERAL_CA1_SYNAPSE	GO_SCHAFFER_COLLATERAL_CA1_SYNAPSE	4.70206e-05	0.0200122	84	6
http://www.gsea-msigdb.org/gsea/msigdb/cards/GO_ANION_TRANSPORT	GO_ANION_TRANSPORT	4.87938e-05	0.0200122	663	32
http://www.gsea-msigdb.org/gsea/msigdb/cards/GO_CATION_CHANNEL_COMPLEX	GO_CATION_CHANNEL_COMPLEX	5.10281e-05	0.020363	221	16
http://www.gsea-msigdb.org/gsea/msigdb/cards/GO_CALCIUM_DEPENDENT_PROTEIN_BINDING	GO_CALCIUM_DEPENDENT_PROTEIN_BINDING	5.81837e-05	0.0226074	82	7
http://www.gsea-msigdb.org/gsea/msigdb/cards/GO_REGULATION_OF_SHORT_TERM_NEURONAL_SYNAPTIC_PLASTICITY	GO_REGULATION_OF_SHORT_TERM_NEURONAL_SYNAPTIC_PLASTICITY	6.04835e-05	0.0228984	16	3
http://www.gsea-msigdb.org/gsea/msigdb/cards/GO_ORGANELLE_MEMBRANE_FUSION	GO_ORGANELLE_MEMBRANE_FUSION	7.9031e-05	0.0284608	107	8
http://www.gsea-msigdb.org/gsea/msigdb/cards/GO_VESICLE_MEMBRANE	GO_VESICLE_MEMBRANE	9.1314e-05	0.0321012	806	33
http://www.gsea-msigdb.org/gsea/msigdb/cards/GO_REGULATION_OF_NEUROTRANSMITTER_TRANSPORT	GO_REGULATION_OF_NEUROTRANSMITTER_TRANSPORT	0.000131119	0.0443364	120	9
http://www.gsea-msigdb.org/gsea/msigdb/cards/GO_PROTEIN_LOCALIZATION_TO_CELL_PERIPHERY	GO_PROTEIN_LOCALIZATION_TO_CELL_PERIPHERY	0.000132123	0.0443364	340	18
