# Supplementary material for: Hsa-miR-21-3p associates with breast cancer patient survival and targets genes in tumor suppressive pathways
Source: PLoS One. 2021 Nov 19;16(11):e0260327. doi: 10.1371/journal.pone.0260327 (PMC8604322; doi:10.1371/journal.pone.0260327)
Supplement: S9 Table — (XLSX) [file pone.0260327.s014.xlsx]

## Sheet: S9 Table
GO analysis using R package enrichGO for genes inversely correlated with miR-21-3p
pathway	pval	padj	log2err	ES	NES	size	leadingEdge
HALLMARK_EPITHELIAL_MESENCHYMAL_TRANSITION	2.07609e-07	1.03804e-05	0.690132	0.560527	2.08349	62	MMP1, CXCL8, SPP1, COL11A1, CXCL1, GREM1, TGFBI, PLOD2, PLAUR, CTHRC1, FN1, SERPINE1, POSTN, RGS4, COL12A1, TNFRSF12A, THBS2, FAP, MFAP5, COL5A2, NT5E, FBN2, LOX, ITGA5, SDC1, COL5A1, SPOCK1, PRRX1, CALU, NTM, IL32, TGM2, THBS1, LGALS1, SERPINH1, VCAN, GLIPR1, MXRA5, TIMP3, COLGALT1, BMP1, TNFAIP3, THY1, FBN1, COL6A3, NID2, COL5A3, MMP14, IL15, EMP3, CALD1
HALLMARK_KRAS_SIGNALING_DN	0.00934116	0.0333613	0.38073	0.6906	1.9087	8	RSAD2, IFNG, IFI44L, MX1, CD80
HALLMARK_INFLAMMATORY_RESPONSE	6.3736e-05	0.00106227	0.538434	0.511248	1.87161	55	AQP9, CXCL8, CCL7, CXCL10, CXCL11, PLAUR, OSM, SERPINE1, ADM, CCL2, RGS16, CD55, MSR1, RGS1, LDLR, PDPN, TNFRSF9, ITGA5, FPR1, TNFAIP6, PCDH7, RIPK2, CLEC5A, LYN, HAS2, GPR183, KLF6, NAMPT, EIF2AK2, HIF1A, IFITM1, MMP14, OSMR, IL15, CXCR6, IL15RA, LY6E, EMP3, SGMS2, NMI, GCH1
HALLMARK_HYPOXIA	0.00561432	0.023393	0.407018	0.463437	1.64369	41	CP, TGFBI, PLAUR, SERPINE1, ADM, TMEM45A, SLC2A5, PFKP, SLC2A3, PLIN2, PGK1, ANXA2, LOX, COL5A1, TGM2, HMOX1, P4HA2, KLF6, PIM1, P4HA1, LDHA, TNFAIP3, ACKR3, ISG20, NFIL3, ENO1, GAPDH, DTNA, JMJD6, TPI1
HALLMARK_G2M_CHECKPOINT	0.000636543	0.00454673	0.477271	0.415367	1.61564	99	KPNA2, BIRC5, TOP2A, CDC6, CDC20, JPT1, AURKA, CCNA2, UBE2C, EXO1, CENPA, CCNB2, AURKB, TPX2, CDC45, BUB1, CDKN3, CENPE, SLC7A5, KIF2C, PTTG3P, MAD2L1, PTTG1, NEK2, POLQ, KIF4A, KIF23, PLK1, SQLE, CENPF, E2F2, HMMR, CDK1, ORC6, PLK4, MKI67, STIL, TROAP, PRC1, RBL1, CKS2, RACGAP1, NDC80, NUSAP1, TTK, GINS2, BRCA2, KNL1, CHEK1, ESPL1, KIF11, HIF1A, HMGB3, UBE2S, KIF15, UCK2
HALLMARK_PANCREAS_BETA_CELLS	0.00113211	0.0498128	0.45506	-0.969697	-2.10662	2	INSM1, ABCC8
